# Supplementary material for: The limits to parapatric speciation 3: evolution of strong reproductive isolation in presence of gene flow despite limited ecological differentiation
Source: Philos Trans R Soc Lond B Biol Sci. 2020 Jul 13;375(1806):20190532. doi: 10.1098/rstb.2019.0532 (PMC7423268; doi:10.1098/rstb.2019.0532)
Supplement: rapid_adaptation.nb [file rstb20190532supp2.nb]

(* Content-type: application/vnd.wolfram.mathematica *)

(*** Wolfram Notebook File ***)
(* http://www.wolfram.com/nb *)

(* CreatedBy='Mathematica 11.0' *)

(*CacheID: 234*)
(* Internal cache information:
NotebookFileLineBreakTest
NotebookFileLineBreakTest
NotebookDataPosition[       158,          7]
NotebookDataLength[   5652271,     125607]
NotebookOptionsPosition[   5558616,     122708]
NotebookOutlinePosition[   5559160,     122729]
CellTagsIndexPosition[   5559117,     122726]
WindowFrame->Normal*)

(* Beginning of Notebook Content *)
Notebook[{

Cell[CellGroupData[{
Cell["Rapid Adaptation", "Title",
 CellChangeTimes->{{3.7795347987580967`*^9, 3.779534836509142*^9}}],

Cell[CellGroupData[{

Cell["Predefined Functions", "Section",
 CellChangeTimes->{{3.77953497042871*^9, 3.7795349783448133`*^9}, 
   3.779547092115672*^9}],

Cell["\<\
Function checking the solutions of the ODE systen when solved numerically are \
reals and within the [0,1] space\
\>", "Text",
 CellChangeTimes->{{3.7796303444828806`*^9, 3.7796303663957624`*^9}, {
  3.77963042823098*^9, 3.7796304938132243`*^9}}],

Cell[BoxData[
 RowBox[{
  RowBox[{"IsInsideSimplex", "[", 
   RowBox[{"list_", ",", "addHyp_"}], "]"}], ":=", 
  RowBox[{"FullSimplify", "[", 
   RowBox[{
    RowBox[{"If", "[", 
     RowBox[{
      RowBox[{
       RowBox[{"Apply", "[", 
        RowBox[{"And", ",", 
         RowBox[{"Thread", "[", 
          RowBox[{
           RowBox[{"Im", "[", "list", "]"}], "\[Equal]", "0"}], "]"}]}], 
        "]"}], "&&", 
       RowBox[{"Apply", "[", 
        RowBox[{"And", ",", 
         RowBox[{"Thread", "[", 
          RowBox[{
           RowBox[{"Thread", "[", 
            RowBox[{"Re", "[", "list", "]"}], "]"}], "\[GreaterEqual]", "0"}],
           "]"}]}], "]"}], "&&", 
       RowBox[{"Apply", "[", 
        RowBox[{"And", ",", 
         RowBox[{"Thread", "[", 
          RowBox[{
           RowBox[{"Thread", "[", 
            RowBox[{"Re", "[", "list", "]"}], "]"}], "\[LessEqual]", "1"}], 
          "]"}]}], "]"}]}], ",", "True", ",", "False"}], "]"}], ",", 
    "addHyp"}], "]"}]}]], "Input",
 InitializationCell->True,
 CellChangeTimes->{{3.607144565444339*^9, 3.6071446458008413`*^9}, {
  3.607144705528329*^9, 3.607144714032357*^9}, {3.607144751384384*^9, 
  3.607144762672763*^9}}],

Cell["\<\
Function looking at the stability of an equilibrium, the input is the \
numerical Eigenvalues of the Jacobian estimated at this equilibrium\
\>", "Text",
 CellChangeTimes->{
  3.7796304201890745`*^9, {3.7796305015164394`*^9, 3.779630566944228*^9}, {
   3.7800778647546844`*^9, 3.7800778652623167`*^9}}],

Cell[BoxData[
 RowBox[{
  RowBox[{"IsStable", "[", 
   RowBox[{"list_", ",", "addHyp_"}], "]"}], ":=", 
  RowBox[{"FullSimplify", "[", 
   RowBox[{
    RowBox[{"If", "[", 
     RowBox[{
      RowBox[{"Apply", "[", 
       RowBox[{"And", ",", 
        RowBox[{"Thread", "[", 
         RowBox[{
          RowBox[{"Thread", "[", 
           RowBox[{"Re", "[", "list", "]"}], "]"}], "<", "0"}], "]"}]}], 
       "]"}], ",", "True", ",", "False"}], "]"}], ",", "addHyp"}], 
   "]"}]}]], "Input",
 InitializationCell->True,
 CellChangeTimes->{{3.607147923119665*^9, 3.6071479740953693`*^9}, 
   3.78041381316393*^9}],

Cell["\<\
Function defining the strength of a barrier to gene flow, adapted from Bank \
et al 2012 so that negative epistasis is given by \[Epsilon]ab<0\
\>", "Text",
 CellChangeTimes->{{3.7796305883851137`*^9, 3.7796306192730045`*^9}, {
  3.780077837515379*^9, 3.7800778607186685`*^9}, {3.780337842806249*^9, 
  3.7803378574700375`*^9}}],

Cell[BoxData[{
 RowBox[{
  RowBox[{"MmaxPlus2LocusLE", "[", 
   RowBox[{"\[Alpha]_", ",", "\[Beta]_", ",", "\[Epsilon]ab_", ",", "bool_"}],
    "]"}], ":=", 
  RowBox[{"Which", "[", 
   RowBox[{
    RowBox[{
     RowBox[{
      RowBox[{"Max", "[", 
       RowBox[{"\[Beta]", ",", "0"}], "]"}], "\[LessEqual]", 
      RowBox[{"-", "\[Epsilon]ab"}], "\[LessEqual]", 
      RowBox[{"Min", "[", 
       RowBox[{
        RowBox[{"\[Alpha]", "/", "2"}], ",", 
        RowBox[{"\[Alpha]", "+", "\[Beta]"}]}], "]"}]}], "&&", 
     RowBox[{
      RowBox[{"-", "\[Epsilon]ab"}], ">", "\[Beta]"}]}], ",", 
    RowBox[{
     RowBox[{"(", 
      RowBox[{"\[Alpha]", "+", "\[Epsilon]ab"}], ")"}], " ", 
     RowBox[{
      RowBox[{"(", 
       RowBox[{
        RowBox[{"-", "\[Epsilon]ab"}], "-", "\[Beta]"}], ")"}], "/", 
      "\[Alpha]"}]}], ",", 
    RowBox[{
     RowBox[{
      RowBox[{"Max", "[", 
       RowBox[{
        RowBox[{"\[Beta]", "+", "\[Alpha]"}], ",", "0"}], "]"}], 
      "\[LessEqual]", 
      RowBox[{"-", "\[Epsilon]ab"}], "\[LessEqual]", 
      RowBox[{"Min", "[", 
       RowBox[{"-", "\[Beta]"}], "]"}]}], "&&", 
     RowBox[{
      RowBox[{"-", "\[Epsilon]ab"}], ">", "\[Beta]"}]}], ",", 
    RowBox[{
     RowBox[{"-", "\[Alpha]"}], " ", 
     RowBox[{
      RowBox[{"(", "\[Beta]", ")"}], "/", 
      RowBox[{"(", 
       RowBox[{
        RowBox[{"-", "\[Epsilon]ab"}], "-", "\[Beta]"}], ")"}]}]}], ",", 
    RowBox[{
     RowBox[{
      RowBox[{"Max", "[", 
       RowBox[{"0", ",", 
        RowBox[{"\[Alpha]", "/", "2"}], ",", 
        RowBox[{"Abs", "[", "\[Beta]", "]"}]}], "]"}], "\[LessEqual]", 
      RowBox[{"-", "\[Epsilon]ab"}]}], "&&", 
     RowBox[{
      RowBox[{"-", "\[Epsilon]ab"}], ">", "\[Beta]"}]}], ",", 
    RowBox[{
     RowBox[{"\[Alpha]", "/", "4"}], " ", 
     RowBox[{"(", 
      RowBox[{"1", "-", 
       RowBox[{
        RowBox[{"(", "\[Beta]", ")"}], "/", 
        RowBox[{"(", 
         RowBox[{"-", "\[Epsilon]ab"}], ")"}]}]}], ")"}]}], ",", "bool", ",", 
    "0"}], "]"}]}], "\[IndentingNewLine]", 
 RowBox[{
  RowBox[{"MmaxMinus2LocusLE", "[", 
   RowBox[{"\[Alpha]_", ",", "\[Beta]_", ",", "\[Epsilon]ab_"}], "]"}], ":=", 
  RowBox[{"If", "[", 
   RowBox[{
    RowBox[{"\[Beta]", "\[LessEqual]", 
     RowBox[{"-", "\[Epsilon]ab"}], "\[LessEqual]", 
     RowBox[{"\[Alpha]", "+", "\[Beta]"}]}], ",", 
    RowBox[{
     RowBox[{"(", 
      RowBox[{"\[Alpha]", "+", "\[Epsilon]ab"}], ")"}], " ", 
     RowBox[{
      RowBox[{"(", 
       RowBox[{
        RowBox[{"-", "\[Epsilon]ab"}], "-", "\[Beta]"}], ")"}], "/", 
      "\[Alpha]"}]}], ",", 
    RowBox[{"If", "[", 
     RowBox[{
      RowBox[{
       RowBox[{"-", "\[Epsilon]ab"}], ">", 
       RowBox[{"\[Alpha]", "+", "\[Beta]"}]}], ",", 
      RowBox[{
       RowBox[{"-", "\[Alpha]"}], " ", 
       RowBox[{"\[Beta]", "/", 
        RowBox[{"(", 
         RowBox[{
          RowBox[{"-", "\[Epsilon]ab"}], "-", "\[Beta]"}], ")"}]}]}], ",", 
      "0"}], "]"}]}], "]"}]}], "\[IndentingNewLine]", 
 RowBox[{
  RowBox[{"Mmax2LocusTL", "[", 
   RowBox[{"\[Alpha]_", ",", "\[Beta]_", ",", "\[Epsilon]ab_", ",", "bool_"}],
    "]"}], ":=", 
  RowBox[{"Which", "[", 
   RowBox[{
    RowBox[{
     RowBox[{"\[Alpha]", ">", "\[Beta]"}], "&&", 
     RowBox[{
      RowBox[{"-", "\[Epsilon]ab"}], ">", "\[Beta]"}], "&&", 
     RowBox[{"\[Alpha]", ">", "0"}]}], ",", 
    RowBox[{"\[Alpha]", "-", "\[Beta]"}], ",", "bool", ",", "0"}], 
   "]"}]}]}], "Input",
 InitializationCell->True,
 CellChangeTimes->{{3.6022235427440243`*^9, 3.602223542744967*^9}, {
  3.602245243620287*^9, 3.602245243983824*^9}, {3.605953559138651*^9, 
  3.60595357622932*^9}, {3.6059573808378363`*^9, 3.605957381838937*^9}, {
  3.60656355921041*^9, 3.606563614701069*^9}, {3.606801793440488*^9, 
  3.606801798693315*^9}, {3.6270479448439226`*^9, 3.6270479755569224`*^9}, {
  3.627112235037194*^9, 3.6271122910771937`*^9}, {3.7803378615351925`*^9, 
  3.780337914829648*^9}}],

Cell["Defintion of Amax", "Text",
 CellChangeTimes->{{3.77963064203848*^9, 3.7796306556942673`*^9}, {
  3.7803368778039155`*^9, 3.7803368784252815`*^9}}],

Cell[BoxData[
 RowBox[{
  RowBox[{"AmaxCont", "[", 
   RowBox[{
   "\[Alpha]_", ",", "\[Beta]_", ",", "\[Gamma]_", ",", "\[Epsilon]ab_", ",", 
    "\[Epsilon]bc_", ",", "\[Epsilon]ac_", ",", "\[Epsilon]C_"}], "]"}], ":=", 
  RowBox[{"Max", "[", 
   RowBox[{"\[Alpha]", ",", 
    RowBox[{"-", "\[Beta]"}], ",", 
    RowBox[{"\[Alpha]", "-", "\[Beta]"}], ",", 
    RowBox[{
     RowBox[{"-", "\[Beta]"}], "-", "\[Gamma]"}], ",", 
    RowBox[{"\[Alpha]", "-", "\[Beta]", "-", "\[Gamma]"}]}], "]"}]}]], "Input",
 InitializationCell->True,
 CellChangeTimes->{{3.6349652635985975`*^9, 3.634965273406597*^9}, {
  3.634965396953597*^9, 3.634965421589597*^9}, {3.634965620834597*^9, 
  3.6349657444575973`*^9}, {3.6349657755815973`*^9, 3.634965799021597*^9}, {
  3.634965986684597*^9, 3.634966024521597*^9}, {3.634966386875597*^9, 
  3.6349664300885973`*^9}, {3.634972331389597*^9, 3.6349723346785975`*^9}, {
  3.7803380109715815`*^9, 3.780338033324778*^9}}],

Cell["Define additional color", "Text",
 CellChangeTimes->{{3.77963083527682*^9, 3.7796308432587824`*^9}}],

Cell[BoxData[
 RowBox[{
  RowBox[{"BluePurple", "=", 
   RowBox[{"RGBColor", "[", 
    RowBox[{".5", ",", ".5", ",", "1"}], "]"}]}], ";", 
  RowBox[{"DarkGreen", "=", 
   RowBox[{"RGBColor", "[", 
    RowBox[{"0", ",", 
     RowBox[{"102", "/", "255"}], ",", "0"}], "]"}]}], ";", 
  RowBox[{"BlueGreen", "=", 
   RowBox[{"RGBColor", "[", 
    RowBox[{
     RowBox[{"0", "/", "255"}], ",", ".5", ",", ".5"}], "]"}]}], 
  ";"}]], "Input",
 InitializationCell->True,
 CellChangeTimes->{{3.5988803348472557`*^9, 3.598880334848049*^9}, 
   3.5988807855537*^9, {3.606644706225115*^9, 3.606644709350835*^9}, {
   3.606644756423873*^9, 3.6066447632390757`*^9}, {3.6070796552212563`*^9, 
   3.6070796605008507`*^9}}]
}, Open  ]],

Cell[CellGroupData[{

Cell["General rules", "Chapter",
 CellChangeTimes->{{3.780672665934702*^9, 3.780672668199645*^9}}],

Cell[CellGroupData[{

Cell["Epistasis strengthens the barrier - 2 locus case", "Section",
 CellChangeTimes->{{3.7795587005769005`*^9, 3.7795587126406407`*^9}, {
  3.7796378693600616`*^9, 3.779637874559575*^9}}],

Cell[CellGroupData[{

Cell["\<\
Extension of the 2 locus model to positive epistasis from Bank et al. 2012\
\>", "Subsubsection",
 CellChangeTimes->{{3.6651478639030075`*^9, 3.6651478673451586`*^9}, {
   3.666678939949093*^9, 3.666678952012882*^9}, {3.779630871464069*^9, 
   3.7796309005871377`*^9}, 3.7815477026775107`*^9}],

Cell["\<\
Jacobian matrix for the two locus system, from Bank et al. 2012. In this \
section, we follow Bank et al. notation, therefore epistasis is written as \
\[Alpha]+\[Beta]-\[Epsilon]ab, hence negative epistasis means \[Epsilon]ab>0 \
and positive epistasis \[Epsilon]ab<0\
\>", "Text",
 CellChangeTimes->{{3.7796309066190405`*^9, 3.779630957248777*^9}, {
  3.779633262541706*^9, 3.779633318032607*^9}}],

Cell[CellGroupData[{

Cell[BoxData[
 RowBox[{"jac2L", "=", 
  RowBox[{"D", "[", 
   RowBox[{
    RowBox[{"{", 
     RowBox[{
      RowBox[{"pA", " ", 
       RowBox[{"(", 
        RowBox[{
         RowBox[{"-", "m"}], "+", "\[Alpha]", "-", 
         RowBox[{"pB", " ", "\[Beta]"}], "+", 
         RowBox[{"pB", " ", 
          RowBox[{"(", 
           RowBox[{"\[Beta]", "-", "\[Epsilon]ab"}], ")"}]}], "-", 
         RowBox[{"pA", " ", 
          RowBox[{"(", 
           RowBox[{"\[Alpha]", "-", 
            RowBox[{"pB", " ", "\[Epsilon]ab"}]}], ")"}]}]}], ")"}]}], ",", 
      RowBox[{"m", "+", 
       RowBox[{"pB", " ", 
        RowBox[{"(", 
         RowBox[{
          RowBox[{"-", "m"}], "+", "\[Beta]", "-", 
          RowBox[{"pB", " ", "\[Beta]"}], "+", 
          RowBox[{"pA", " ", 
           RowBox[{"(", 
            RowBox[{"\[Alpha]", "-", "\[Epsilon]ab"}], ")"}]}], "-", 
          RowBox[{"pA", " ", 
           RowBox[{"(", 
            RowBox[{"\[Alpha]", "-", 
             RowBox[{"pB", " ", "\[Epsilon]ab"}]}], ")"}]}]}], ")"}]}]}]}], 
     "}"}], ",", 
    RowBox[{"{", 
     RowBox[{"{", 
      RowBox[{"pA", ",", "pB"}], "}"}], "}"}]}], "]"}]}]], "Input",
 CellChangeTimes->{{3.665147899761311*^9, 3.665147912976453*^9}, {
  3.779631077607417*^9, 3.7796310797931376`*^9}}],

Cell[BoxData[
 RowBox[{"{", 
  RowBox[{
   RowBox[{"{", 
    RowBox[{
     RowBox[{
      RowBox[{"-", "m"}], "+", "\[Alpha]", "-", 
      RowBox[{"pB", " ", "\[Beta]"}], "+", 
      RowBox[{"pB", " ", 
       RowBox[{"(", 
        RowBox[{"\[Beta]", "-", "\[Epsilon]ab"}], ")"}]}], "-", 
      RowBox[{"2", " ", "pA", " ", 
       RowBox[{"(", 
        RowBox[{"\[Alpha]", "-", 
         RowBox[{"pB", " ", "\[Epsilon]ab"}]}], ")"}]}]}], ",", 
     RowBox[{"pA", " ", 
      RowBox[{"(", 
       RowBox[{
        RowBox[{"-", "\[Epsilon]ab"}], "+", 
        RowBox[{"pA", " ", "\[Epsilon]ab"}]}], ")"}]}]}], "}"}], ",", 
   RowBox[{"{", 
    RowBox[{
     RowBox[{"pB", " ", 
      RowBox[{"(", 
       RowBox[{
        RowBox[{"-", "\[Epsilon]ab"}], "+", 
        RowBox[{"pB", " ", "\[Epsilon]ab"}]}], ")"}]}], ",", 
     RowBox[{
      RowBox[{"-", "m"}], "+", "\[Beta]", "-", 
      RowBox[{"pB", " ", "\[Beta]"}], "+", 
      RowBox[{"pA", " ", 
       RowBox[{"(", 
        RowBox[{"\[Alpha]", "-", "\[Epsilon]ab"}], ")"}]}], "+", 
      RowBox[{"pB", " ", 
       RowBox[{"(", 
        RowBox[{
         RowBox[{"-", "\[Beta]"}], "+", 
         RowBox[{"pA", " ", "\[Epsilon]ab"}]}], ")"}]}], "-", 
      RowBox[{"pA", " ", 
       RowBox[{"(", 
        RowBox[{"\[Alpha]", "-", 
         RowBox[{"pB", " ", "\[Epsilon]ab"}]}], ")"}]}]}]}], "}"}]}], 
  "}"}]], "Output",
 CellChangeTimes->{
  3.6651479138337297`*^9, {3.665147957662979*^9, 3.6651479809796*^9}}]
}, Open  ]],

Cell["Eigenvalues evaluates at the equilibrium \[OpenCurlyDoubleQuote]B is \
polymorphic\[CloseCurlyDoubleQuote]", "Text",
 CellChangeTimes->{{3.7796309675828958`*^9, 3.7796310093741865`*^9}}],

Cell[CellGroupData[{

Cell[BoxData[
 RowBox[{
  RowBox[{
   RowBox[{"{", 
    RowBox[{
     RowBox[{"{", 
      RowBox[{
       RowBox[{
        RowBox[{"-", "m"}], "+", "\[Alpha]", "-", 
        RowBox[{"pB", " ", "\[Beta]"}], "+", 
        RowBox[{"pB", " ", 
         RowBox[{"(", 
          RowBox[{"\[Beta]", "-", "\[Epsilon]ab"}], ")"}]}], "-", 
        RowBox[{"2", " ", "pA", " ", 
         RowBox[{"(", 
          RowBox[{"\[Alpha]", "-", 
           RowBox[{"pB", " ", "\[Epsilon]ab"}]}], ")"}]}]}], ",", 
       RowBox[{"pA", " ", 
        RowBox[{"(", 
         RowBox[{
          RowBox[{"-", "\[Epsilon]ab"}], "+", 
          RowBox[{"pA", " ", "\[Epsilon]ab"}]}], ")"}]}]}], "}"}], ",", 
     RowBox[{"{", 
      RowBox[{
       RowBox[{"pB", " ", 
        RowBox[{"(", 
         RowBox[{
          RowBox[{"-", "\[Epsilon]ab"}], "+", 
          RowBox[{"pB", " ", "\[Epsilon]ab"}]}], ")"}]}], ",", 
       RowBox[{
        RowBox[{"-", "m"}], "+", "\[Beta]", "-", 
        RowBox[{"pB", " ", "\[Beta]"}], "+", 
        RowBox[{"pA", " ", 
         RowBox[{"(", 
          RowBox[{"\[Alpha]", "-", "\[Epsilon]ab"}], ")"}]}], "+", 
        RowBox[{"pB", " ", 
         RowBox[{"(", 
          RowBox[{
           RowBox[{"-", "\[Beta]"}], "+", 
           RowBox[{"pA", " ", "\[Epsilon]ab"}]}], ")"}]}], "-", 
        RowBox[{"pA", " ", 
         RowBox[{"(", 
          RowBox[{"\[Alpha]", "-", 
           RowBox[{"pB", " ", "\[Epsilon]ab"}]}], ")"}]}]}]}], "}"}]}], "}"}],
    "/.", 
   RowBox[{"{", 
    RowBox[{
     RowBox[{"pA", "\[Rule]", "0"}], ",", 
     RowBox[{"pB", "\[Rule]", 
      RowBox[{
       RowBox[{"-", "m"}], "/", "\[Beta]"}]}]}], "}"}]}], "//", 
  "Eigenvalues"}]], "Input",
 CellChangeTimes->{{3.666681321067216*^9, 3.6666813435227313`*^9}}],

Cell[BoxData[
 RowBox[{"{", 
  RowBox[{
   RowBox[{"m", "+", "\[Beta]"}], ",", 
   FractionBox[
    RowBox[{
     RowBox[{
      RowBox[{"-", "m"}], " ", "\[Beta]"}], "+", 
     RowBox[{"\[Alpha]", " ", "\[Beta]"}], "+", 
     RowBox[{"m", " ", "\[Epsilon]ab"}]}], "\[Beta]"]}], "}"}]], "Output",
 CellChangeTimes->{{3.6666813265677614`*^9, 3.6666813442571583`*^9}}]
}, Open  ]],

Cell["Jacobian at the Internal stable equilibrium point", "Text",
 CellChangeTimes->{{3.7796311131880827`*^9, 3.7796311222781253`*^9}, 
   3.7815476890250206`*^9}],

Cell[CellGroupData[{

Cell[BoxData[
 RowBox[{
  RowBox[{"jac2L", "/.", 
   RowBox[{"{", 
    RowBox[{
     RowBox[{"pA", "->", 
      RowBox[{"1", "-", 
       RowBox[{
        RowBox[{
         RowBox[{
          RowBox[{"(", 
           RowBox[{"\[Epsilon]ab", "-", "\[Beta]"}], ")"}], "/", "2"}], "/", 
         "\[Epsilon]ab"}], " ", 
        RowBox[{"(", 
         RowBox[{"1", "-", 
          RowBox[{"\[Sqrt]", 
           RowBox[{"(", 
            RowBox[{"1", "-", 
             RowBox[{"4", " ", "m", " ", 
              RowBox[{
               RowBox[{"\[Epsilon]ab", " ", "/", "\[Alpha]"}], " ", "/", 
               RowBox[{"(", 
                RowBox[{"\[Epsilon]ab", "-", "\[Beta]"}], ")"}]}]}]}], 
            ")"}]}]}], ")"}]}]}]}], ",", " ", 
     RowBox[{"pB", "->", 
      RowBox[{
       RowBox[{
        RowBox[{"\[Alpha]", "/", "2"}], "/", "\[Epsilon]ab"}], " ", 
       RowBox[{"(", 
        RowBox[{"1", "-", 
         RowBox[{"\[Sqrt]", 
          RowBox[{"(", 
           RowBox[{"1", "-", 
            RowBox[{"4", " ", "m", " ", 
             RowBox[{
              RowBox[{"\[Epsilon]ab", " ", "/", "\[Alpha]"}], " ", "/", 
              RowBox[{"(", 
               RowBox[{"\[Epsilon]ab", "-", "\[Beta]"}], ")"}]}]}]}], 
           ")"}]}]}], ")"}]}]}]}], "}"}]}], "//", "FullSimplify"}]], "Input",
 CellChangeTimes->{{3.6651479181525764`*^9, 3.6651479794395037`*^9}, 
   3.7796310860586843`*^9}],

Cell[BoxData[
 RowBox[{"{", 
  RowBox[{
   RowBox[{"{", 
    RowBox[{
     RowBox[{"m", "-", 
      FractionBox["\[Alpha]", "2"], "-", 
      RowBox[{
       FractionBox["1", "2"], " ", "\[Alpha]", " ", 
       SqrtBox[
        RowBox[{"1", "+", 
         FractionBox[
          RowBox[{"4", " ", "m", " ", "\[Epsilon]ab"}], 
          RowBox[{
           RowBox[{"\[Alpha]", " ", "\[Beta]"}], "-", 
           RowBox[{"\[Alpha]", " ", "\[Epsilon]ab"}]}]]}]]}]}], ",", 
     RowBox[{"-", 
      FractionBox[
       RowBox[{
        RowBox[{"(", 
         RowBox[{"\[Beta]", "-", "\[Epsilon]ab"}], ")"}], " ", 
        RowBox[{"(", 
         RowBox[{
          RowBox[{
           RowBox[{"-", "2"}], " ", "m", " ", "\[Epsilon]ab"}], "+", 
          RowBox[{"\[Alpha]", " ", "\[Beta]", " ", 
           RowBox[{"(", 
            RowBox[{
             RowBox[{"-", "1"}], "+", 
             SqrtBox[
              FractionBox[
               RowBox[{
                RowBox[{"\[Alpha]", " ", "\[Beta]"}], "+", 
                RowBox[{"4", " ", "m", " ", "\[Epsilon]ab"}], "-", 
                RowBox[{"\[Alpha]", " ", "\[Epsilon]ab"}]}], 
               RowBox[{
                RowBox[{"\[Alpha]", " ", "\[Beta]"}], "-", 
                RowBox[{"\[Alpha]", " ", "\[Epsilon]ab"}]}]]]}], ")"}]}]}], 
         ")"}]}], 
       RowBox[{"2", " ", "\[Alpha]", " ", "\[Epsilon]ab"}]]}]}], "}"}], ",", 
   RowBox[{"{", 
    RowBox[{
     FractionBox[
      RowBox[{"\[Alpha]", " ", 
       RowBox[{"(", 
        RowBox[{
         RowBox[{"-", "1"}], "+", 
         SqrtBox[
          RowBox[{"1", "+", 
           FractionBox[
            RowBox[{"4", " ", "m", " ", "\[Epsilon]ab"}], 
            RowBox[{
             RowBox[{"\[Alpha]", " ", "\[Beta]"}], "-", 
             RowBox[{"\[Alpha]", " ", "\[Epsilon]ab"}]}]]}]]}], ")"}], " ", 
       RowBox[{"(", 
        RowBox[{
         RowBox[{"-", "\[Alpha]"}], "+", 
         RowBox[{"2", " ", "\[Epsilon]ab"}], "+", 
         RowBox[{"\[Alpha]", " ", 
          SqrtBox[
           RowBox[{"1", "+", 
            FractionBox[
             RowBox[{"4", " ", "m", " ", "\[Epsilon]ab"}], 
             RowBox[{
              RowBox[{"\[Alpha]", " ", "\[Beta]"}], "-", 
              RowBox[{"\[Alpha]", " ", "\[Epsilon]ab"}]}]]}]]}]}], ")"}]}], 
      RowBox[{"4", " ", "\[Epsilon]ab"}]], ",", 
     RowBox[{
      FractionBox["1", "2"], " ", 
      RowBox[{"(", 
       RowBox[{
        RowBox[{"2", " ", "m"}], "+", 
        RowBox[{
         RowBox[{"(", 
          RowBox[{"\[Beta]", "-", "\[Epsilon]ab"}], ")"}], " ", 
         RowBox[{"(", 
          RowBox[{"1", "+", 
           SqrtBox[
            FractionBox[
             RowBox[{
              RowBox[{"\[Alpha]", " ", "\[Beta]"}], "+", 
              RowBox[{"4", " ", "m", " ", "\[Epsilon]ab"}], "-", 
              RowBox[{"\[Alpha]", " ", "\[Epsilon]ab"}]}], 
             RowBox[{
              RowBox[{"\[Alpha]", " ", "\[Beta]"}], "-", 
              RowBox[{"\[Alpha]", " ", "\[Epsilon]ab"}]}]]]}], ")"}]}]}], 
       ")"}]}]}], "}"}]}], "}"}]], "Output",
 CellChangeTimes->{{3.665147948389797*^9, 3.6651479859395475`*^9}}]
}, Open  ]],

Cell[CellGroupData[{

Cell[BoxData[
 RowBox[{
  RowBox[{"Eigenvalues", "[", 
   RowBox[{"{", 
    RowBox[{
     RowBox[{"{", 
      RowBox[{
       RowBox[{"m", "-", 
        FractionBox["\[Alpha]", "2"], "-", 
        RowBox[{
         FractionBox["1", "2"], " ", "\[Alpha]", " ", 
         SqrtBox[
          RowBox[{"1", "+", 
           FractionBox[
            RowBox[{"4", " ", "m", " ", "\[Epsilon]ab"}], 
            RowBox[{
             RowBox[{"\[Alpha]", " ", "\[Beta]"}], "-", 
             RowBox[{"\[Alpha]", " ", "\[Epsilon]ab"}]}]]}]]}]}], ",", 
       RowBox[{"-", 
        FractionBox[
         RowBox[{
          RowBox[{"(", 
           RowBox[{"\[Beta]", "-", "\[Epsilon]ab"}], ")"}], " ", 
          RowBox[{"(", 
           RowBox[{
            RowBox[{
             RowBox[{"-", "2"}], " ", "m", " ", "\[Epsilon]ab"}], "+", 
            RowBox[{"\[Alpha]", " ", "\[Beta]", " ", 
             RowBox[{"(", 
              RowBox[{
               RowBox[{"-", "1"}], "+", 
               SqrtBox[
                FractionBox[
                 RowBox[{
                  RowBox[{"\[Alpha]", " ", "\[Beta]"}], "+", 
                  RowBox[{"4", " ", "m", " ", "\[Epsilon]ab"}], "-", 
                  RowBox[{"\[Alpha]", " ", "\[Epsilon]ab"}]}], 
                 RowBox[{
                  RowBox[{"\[Alpha]", " ", "\[Beta]"}], "-", 
                  RowBox[{"\[Alpha]", " ", "\[Epsilon]ab"}]}]]]}], ")"}]}]}], 
           ")"}]}], 
         RowBox[{"2", " ", "\[Alpha]", " ", "\[Epsilon]ab"}]]}]}], "}"}], ",", 
     RowBox[{"{", 
      RowBox[{
       FractionBox[
        RowBox[{"\[Alpha]", " ", 
         RowBox[{"(", 
          RowBox[{
           RowBox[{"-", "1"}], "+", 
           SqrtBox[
            RowBox[{"1", "+", 
             FractionBox[
              RowBox[{"4", " ", "m", " ", "\[Epsilon]ab"}], 
              RowBox[{
               RowBox[{"\[Alpha]", " ", "\[Beta]"}], "-", 
               RowBox[{"\[Alpha]", " ", "\[Epsilon]ab"}]}]]}]]}], ")"}], " ", 
         RowBox[{"(", 
          RowBox[{
           RowBox[{"-", "\[Alpha]"}], "+", 
           RowBox[{"2", " ", "\[Epsilon]ab"}], "+", 
           RowBox[{"\[Alpha]", " ", 
            SqrtBox[
             RowBox[{"1", "+", 
              FractionBox[
               RowBox[{"4", " ", "m", " ", "\[Epsilon]ab"}], 
               RowBox[{
                RowBox[{"\[Alpha]", " ", "\[Beta]"}], "-", 
                RowBox[{"\[Alpha]", " ", "\[Epsilon]ab"}]}]]}]]}]}], ")"}]}], 
        RowBox[{"4", " ", "\[Epsilon]ab"}]], ",", 
       RowBox[{
        FractionBox["1", "2"], " ", 
        RowBox[{"(", 
         RowBox[{
          RowBox[{"2", " ", "m"}], "+", 
          RowBox[{
           RowBox[{"(", 
            RowBox[{"\[Beta]", "-", "\[Epsilon]ab"}], ")"}], " ", 
           RowBox[{"(", 
            RowBox[{"1", "+", 
             SqrtBox[
              FractionBox[
               RowBox[{
                RowBox[{"\[Alpha]", " ", "\[Beta]"}], "+", 
                RowBox[{"4", " ", "m", " ", "\[Epsilon]ab"}], "-", 
                RowBox[{"\[Alpha]", " ", "\[Epsilon]ab"}]}], 
               RowBox[{
                RowBox[{"\[Alpha]", " ", "\[Beta]"}], "-", 
                RowBox[{"\[Alpha]", " ", "\[Epsilon]ab"}]}]]]}], ")"}]}]}], 
         ")"}]}]}], "}"}]}], "}"}], "]"}], "//", "FullSimplify"}]], "Input",
 CellChangeTimes->{{3.665148087559148*^9, 3.6651480966692486`*^9}}],

Cell[BoxData[
 RowBox[{"{", 
  RowBox[{
   RowBox[{"-", 
    RowBox[{
     FractionBox["1", 
      RowBox[{"4", " ", "\[Alpha]", " ", "\[Epsilon]ab"}]], 
     RowBox[{"(", 
      RowBox[{
       RowBox[{
        RowBox[{"-", "4"}], " ", "m", " ", "\[Alpha]", " ", "\[Epsilon]ab"}], 
       "+", 
       RowBox[{"\[Alpha]", " ", "\[Epsilon]ab", " ", 
        RowBox[{"(", 
         RowBox[{"\[Alpha]", "-", "\[Beta]", "+", "\[Epsilon]ab"}], ")"}], 
        " ", 
        RowBox[{"(", 
         RowBox[{"1", "+", 
          SqrtBox[
           FractionBox[
            RowBox[{
             RowBox[{"\[Alpha]", " ", "\[Beta]"}], "+", 
             RowBox[{"4", " ", "m", " ", "\[Epsilon]ab"}], "-", 
             RowBox[{"\[Alpha]", " ", "\[Epsilon]ab"}]}], 
            RowBox[{
             RowBox[{"\[Alpha]", " ", "\[Beta]"}], "-", 
             RowBox[{"\[Alpha]", " ", "\[Epsilon]ab"}]}]]]}], ")"}]}], "+", 
       RowBox[{
        SqrtBox["2"], " ", 
        RowBox[{"\[Sqrt]", 
         RowBox[{"(", 
          RowBox[{
           FractionBox["1", 
            RowBox[{"\[Beta]", "-", "\[Epsilon]ab"}]], 
           RowBox[{"\[Alpha]", " ", 
            RowBox[{"(", 
             RowBox[{
              RowBox[{"2", " ", "m", " ", 
               SuperscriptBox[
                RowBox[{"(", 
                 RowBox[{"\[Beta]", "-", "\[Epsilon]ab"}], ")"}], "2"], " ", 
               SuperscriptBox["\[Epsilon]ab", "3"]}], "-", 
              RowBox[{
               SuperscriptBox["\[Alpha]", "3"], " ", 
               RowBox[{"(", 
                RowBox[{"\[Beta]", "-", "\[Epsilon]ab"}], ")"}], " ", 
               RowBox[{"(", 
                RowBox[{
                 RowBox[{"4", " ", 
                  SuperscriptBox["\[Beta]", "2"], " ", 
                  RowBox[{"(", 
                   RowBox[{
                    RowBox[{"-", "1"}], "+", 
                    SqrtBox[
                    FractionBox[
                    RowBox[{
                    RowBox[{"\[Alpha]", " ", "\[Beta]"}], "+", 
                    RowBox[{"4", " ", "m", " ", "\[Epsilon]ab"}], "-", 
                    RowBox[{"\[Alpha]", " ", "\[Epsilon]ab"}]}], 
                    RowBox[{
                    RowBox[{"\[Alpha]", " ", "\[Beta]"}], "-", 
                    RowBox[{"\[Alpha]", " ", "\[Epsilon]ab"}]}]]]}], ")"}]}], 
                 "-", 
                 RowBox[{"4", " ", "\[Beta]", " ", "\[Epsilon]ab", " ", 
                  RowBox[{"(", 
                   RowBox[{
                    RowBox[{"-", "1"}], "+", 
                    SqrtBox[
                    FractionBox[
                    RowBox[{
                    RowBox[{"\[Alpha]", " ", "\[Beta]"}], "+", 
                    RowBox[{"4", " ", "m", " ", "\[Epsilon]ab"}], "-", 
                    RowBox[{"\[Alpha]", " ", "\[Epsilon]ab"}]}], 
                    RowBox[{
                    RowBox[{"\[Alpha]", " ", "\[Beta]"}], "-", 
                    RowBox[{"\[Alpha]", " ", "\[Epsilon]ab"}]}]]]}], ")"}]}], 
                 "-", 
                 RowBox[{
                  SuperscriptBox["\[Epsilon]ab", "2"], " ", 
                  RowBox[{"(", 
                   RowBox[{"1", "+", 
                    SqrtBox[
                    FractionBox[
                    RowBox[{
                    RowBox[{"\[Alpha]", " ", "\[Beta]"}], "+", 
                    RowBox[{"4", " ", "m", " ", "\[Epsilon]ab"}], "-", 
                    RowBox[{"\[Alpha]", " ", "\[Epsilon]ab"}]}], 
                    RowBox[{
                    RowBox[{"\[Alpha]", " ", "\[Beta]"}], "-", 
                    RowBox[{"\[Alpha]", " ", "\[Epsilon]ab"}]}]]]}], 
                   ")"}]}]}], ")"}]}], "+", 
              RowBox[{"\[Alpha]", " ", 
               RowBox[{"(", 
                RowBox[{"\[Beta]", "-", "\[Epsilon]ab"}], ")"}], " ", 
               SuperscriptBox["\[Epsilon]ab", "2"], " ", 
               RowBox[{"(", 
                RowBox[{
                 RowBox[{"8", " ", 
                  SuperscriptBox["m", "2"]}], "+", 
                 RowBox[{
                  SuperscriptBox[
                   RowBox[{"(", 
                    RowBox[{"\[Beta]", "-", "\[Epsilon]ab"}], ")"}], "2"], 
                  " ", 
                  RowBox[{"(", 
                   RowBox[{"1", "+", 
                    SqrtBox[
                    FractionBox[
                    RowBox[{
                    RowBox[{"\[Alpha]", " ", "\[Beta]"}], "+", 
                    RowBox[{"4", " ", "m", " ", "\[Epsilon]ab"}], "-", 
                    RowBox[{"\[Alpha]", " ", "\[Epsilon]ab"}]}], 
                    RowBox[{
                    RowBox[{"\[Alpha]", " ", "\[Beta]"}], "-", 
                    RowBox[{"\[Alpha]", " ", "\[Epsilon]ab"}]}]]]}], ")"}]}], 
                 "+", 
                 RowBox[{"4", " ", "m", " ", 
                  RowBox[{"(", 
                   RowBox[{
                    RowBox[{"\[Beta]", " ", 
                    RowBox[{"(", 
                    RowBox[{
                    RowBox[{"-", "3"}], "+", 
                    SqrtBox[
                    FractionBox[
                    RowBox[{
                    RowBox[{"\[Alpha]", " ", "\[Beta]"}], "+", 
                    RowBox[{"4", " ", "m", " ", "\[Epsilon]ab"}], "-", 
                    RowBox[{"\[Alpha]", " ", "\[Epsilon]ab"}]}], 
                    RowBox[{
                    RowBox[{"\[Alpha]", " ", "\[Beta]"}], "-", 
                    RowBox[{"\[Alpha]", " ", "\[Epsilon]ab"}]}]]]}], ")"}]}], 
                    "-", 
                    RowBox[{"\[Epsilon]ab", " ", 
                    RowBox[{"(", 
                    RowBox[{
                    RowBox[{"-", "2"}], "+", 
                    SqrtBox[
                    FractionBox[
                    RowBox[{
                    RowBox[{"\[Alpha]", " ", "\[Beta]"}], "+", 
                    RowBox[{"4", " ", "m", " ", "\[Epsilon]ab"}], "-", 
                    RowBox[{"\[Alpha]", " ", "\[Epsilon]ab"}]}], 
                    RowBox[{
                    RowBox[{"\[Alpha]", " ", "\[Beta]"}], "-", 
                    RowBox[{"\[Alpha]", " ", "\[Epsilon]ab"}]}]]]}], 
                    ")"}]}]}], ")"}]}]}], ")"}]}], "+", 
              RowBox[{"2", " ", 
               SuperscriptBox["\[Alpha]", "2"], " ", "\[Epsilon]ab", " ", 
               RowBox[{"(", 
                RowBox[{
                 RowBox[{
                  RowBox[{"-", "m"}], " ", 
                  RowBox[{"(", 
                   RowBox[{
                    RowBox[{"2", " ", "\[Beta]"}], "-", "\[Epsilon]ab"}], 
                   ")"}], " ", 
                  RowBox[{"(", 
                   RowBox[{
                    RowBox[{"\[Epsilon]ab", " ", 
                    RowBox[{"(", 
                    RowBox[{"3", "-", 
                    RowBox[{"2", " ", 
                    SqrtBox[
                    FractionBox[
                    RowBox[{
                    RowBox[{"\[Alpha]", " ", "\[Beta]"}], "+", 
                    RowBox[{"4", " ", "m", " ", "\[Epsilon]ab"}], "-", 
                    RowBox[{"\[Alpha]", " ", "\[Epsilon]ab"}]}], 
                    RowBox[{
                    RowBox[{"\[Alpha]", " ", "\[Beta]"}], "-", 
                    RowBox[{"\[Alpha]", " ", "\[Epsilon]ab"}]}]]]}]}], 
                    ")"}]}], "+", 
                    RowBox[{"2", " ", "\[Beta]", " ", 
                    RowBox[{"(", 
                    RowBox[{
                    RowBox[{"-", "2"}], "+", 
                    SqrtBox[
                    FractionBox[
                    RowBox[{
                    RowBox[{"\[Alpha]", " ", "\[Beta]"}], "+", 
                    RowBox[{"4", " ", "m", " ", "\[Epsilon]ab"}], "-", 
                    RowBox[{"\[Alpha]", " ", "\[Epsilon]ab"}]}], 
                    RowBox[{
                    RowBox[{"\[Alpha]", " ", "\[Beta]"}], "-", 
                    RowBox[{"\[Alpha]", " ", "\[Epsilon]ab"}]}]]]}], 
                    ")"}]}]}], ")"}]}], "+", 
                 RowBox[{
                  SuperscriptBox[
                   RowBox[{"(", 
                    RowBox[{"\[Beta]", "-", "\[Epsilon]ab"}], ")"}], "2"], 
                  " ", 
                  RowBox[{"(", 
                   RowBox[{"\[Epsilon]ab", "+", 
                    RowBox[{"\[Epsilon]ab", " ", 
                    SqrtBox[
                    FractionBox[
                    RowBox[{
                    RowBox[{"\[Alpha]", " ", "\[Beta]"}], "+", 
                    RowBox[{"4", " ", "m", " ", "\[Epsilon]ab"}], "-", 
                    RowBox[{"\[Alpha]", " ", "\[Epsilon]ab"}]}], 
                    RowBox[{
                    RowBox[{"\[Alpha]", " ", "\[Beta]"}], "-", 
                    RowBox[{"\[Alpha]", " ", "\[Epsilon]ab"}]}]]]}], "+", 
                    RowBox[{"2", " ", "\[Beta]", " ", 
                    RowBox[{"(", 
                    RowBox[{
                    RowBox[{"-", "1"}], "+", 
                    SqrtBox[
                    FractionBox[
                    RowBox[{
                    RowBox[{"\[Alpha]", " ", "\[Beta]"}], "+", 
                    RowBox[{"4", " ", "m", " ", "\[Epsilon]ab"}], "-", 
                    RowBox[{"\[Alpha]", " ", "\[Epsilon]ab"}]}], 
                    RowBox[{
                    RowBox[{"\[Alpha]", " ", "\[Beta]"}], "-", 
                    RowBox[{"\[Alpha]", " ", "\[Epsilon]ab"}]}]]]}], 
                    ")"}]}]}], ")"}]}]}], ")"}]}]}], ")"}]}]}], ")"}]}]}]}], 
      ")"}]}]}], ",", 
   RowBox[{
    FractionBox["1", 
     RowBox[{"4", " ", "\[Alpha]", " ", "\[Epsilon]ab"}]], 
    RowBox[{"(", 
     RowBox[{
      RowBox[{"4", " ", "m", " ", "\[Alpha]", " ", "\[Epsilon]ab"}], "-", 
      RowBox[{"\[Alpha]", " ", "\[Epsilon]ab", " ", 
       RowBox[{"(", 
        RowBox[{"\[Alpha]", "-", "\[Beta]", "+", "\[Epsilon]ab"}], ")"}], " ", 
       RowBox[{"(", 
        RowBox[{"1", "+", 
         SqrtBox[
          FractionBox[
           RowBox[{
            RowBox[{"\[Alpha]", " ", "\[Beta]"}], "+", 
            RowBox[{"4", " ", "m", " ", "\[Epsilon]ab"}], "-", 
            RowBox[{"\[Alpha]", " ", "\[Epsilon]ab"}]}], 
           RowBox[{
            RowBox[{"\[Alpha]", " ", "\[Beta]"}], "-", 
            RowBox[{"\[Alpha]", " ", "\[Epsilon]ab"}]}]]]}], ")"}]}], "+", 
      RowBox[{
       SqrtBox["2"], " ", 
       RowBox[{"\[Sqrt]", 
        RowBox[{"(", 
         RowBox[{
          FractionBox["1", 
           RowBox[{"\[Beta]", "-", "\[Epsilon]ab"}]], 
          RowBox[{"\[Alpha]", " ", 
           RowBox[{"(", 
            RowBox[{
             RowBox[{"2", " ", "m", " ", 
              SuperscriptBox[
               RowBox[{"(", 
                RowBox[{"\[Beta]", "-", "\[Epsilon]ab"}], ")"}], "2"], " ", 
              SuperscriptBox["\[Epsilon]ab", "3"]}], "-", 
             RowBox[{
              SuperscriptBox["\[Alpha]", "3"], " ", 
              RowBox[{"(", 
               RowBox[{"\[Beta]", "-", "\[Epsilon]ab"}], ")"}], " ", 
              RowBox[{"(", 
               RowBox[{
                RowBox[{"4", " ", 
                 SuperscriptBox["\[Beta]", "2"], " ", 
                 RowBox[{"(", 
                  RowBox[{
                   RowBox[{"-", "1"}], "+", 
                   SqrtBox[
                    FractionBox[
                    RowBox[{
                    RowBox[{"\[Alpha]", " ", "\[Beta]"}], "+", 
                    RowBox[{"4", " ", "m", " ", "\[Epsilon]ab"}], "-", 
                    RowBox[{"\[Alpha]", " ", "\[Epsilon]ab"}]}], 
                    RowBox[{
                    RowBox[{"\[Alpha]", " ", "\[Beta]"}], "-", 
                    RowBox[{"\[Alpha]", " ", "\[Epsilon]ab"}]}]]]}], ")"}]}], 
                "-", 
                RowBox[{"4", " ", "\[Beta]", " ", "\[Epsilon]ab", " ", 
                 RowBox[{"(", 
                  RowBox[{
                   RowBox[{"-", "1"}], "+", 
                   SqrtBox[
                    FractionBox[
                    RowBox[{
                    RowBox[{"\[Alpha]", " ", "\[Beta]"}], "+", 
                    RowBox[{"4", " ", "m", " ", "\[Epsilon]ab"}], "-", 
                    RowBox[{"\[Alpha]", " ", "\[Epsilon]ab"}]}], 
                    RowBox[{
                    RowBox[{"\[Alpha]", " ", "\[Beta]"}], "-", 
                    RowBox[{"\[Alpha]", " ", "\[Epsilon]ab"}]}]]]}], ")"}]}], 
                "-", 
                RowBox[{
                 SuperscriptBox["\[Epsilon]ab", "2"], " ", 
                 RowBox[{"(", 
                  RowBox[{"1", "+", 
                   SqrtBox[
                    FractionBox[
                    RowBox[{
                    RowBox[{"\[Alpha]", " ", "\[Beta]"}], "+", 
                    RowBox[{"4", " ", "m", " ", "\[Epsilon]ab"}], "-", 
                    RowBox[{"\[Alpha]", " ", "\[Epsilon]ab"}]}], 
                    RowBox[{
                    RowBox[{"\[Alpha]", " ", "\[Beta]"}], "-", 
                    RowBox[{"\[Alpha]", " ", "\[Epsilon]ab"}]}]]]}], 
                  ")"}]}]}], ")"}]}], "+", 
             RowBox[{"\[Alpha]", " ", 
              RowBox[{"(", 
               RowBox[{"\[Beta]", "-", "\[Epsilon]ab"}], ")"}], " ", 
              SuperscriptBox["\[Epsilon]ab", "2"], " ", 
              RowBox[{"(", 
               RowBox[{
                RowBox[{"8", " ", 
                 SuperscriptBox["m", "2"]}], "+", 
                RowBox[{
                 SuperscriptBox[
                  RowBox[{"(", 
                   RowBox[{"\[Beta]", "-", "\[Epsilon]ab"}], ")"}], "2"], " ", 
                 RowBox[{"(", 
                  RowBox[{"1", "+", 
                   SqrtBox[
                    FractionBox[
                    RowBox[{
                    RowBox[{"\[Alpha]", " ", "\[Beta]"}], "+", 
                    RowBox[{"4", " ", "m", " ", "\[Epsilon]ab"}], "-", 
                    RowBox[{"\[Alpha]", " ", "\[Epsilon]ab"}]}], 
                    RowBox[{
                    RowBox[{"\[Alpha]", " ", "\[Beta]"}], "-", 
                    RowBox[{"\[Alpha]", " ", "\[Epsilon]ab"}]}]]]}], ")"}]}], 
                "+", 
                RowBox[{"4", " ", "m", " ", 
                 RowBox[{"(", 
                  RowBox[{
                   RowBox[{"\[Beta]", " ", 
                    RowBox[{"(", 
                    RowBox[{
                    RowBox[{"-", "3"}], "+", 
                    SqrtBox[
                    FractionBox[
                    RowBox[{
                    RowBox[{"\[Alpha]", " ", "\[Beta]"}], "+", 
                    RowBox[{"4", " ", "m", " ", "\[Epsilon]ab"}], "-", 
                    RowBox[{"\[Alpha]", " ", "\[Epsilon]ab"}]}], 
                    RowBox[{
                    RowBox[{"\[Alpha]", " ", "\[Beta]"}], "-", 
                    RowBox[{"\[Alpha]", " ", "\[Epsilon]ab"}]}]]]}], ")"}]}], 
                   "-", 
                   RowBox[{"\[Epsilon]ab", " ", 
                    RowBox[{"(", 
                    RowBox[{
                    RowBox[{"-", "2"}], "+", 
                    SqrtBox[
                    FractionBox[
                    RowBox[{
                    RowBox[{"\[Alpha]", " ", "\[Beta]"}], "+", 
                    RowBox[{"4", " ", "m", " ", "\[Epsilon]ab"}], "-", 
                    RowBox[{"\[Alpha]", " ", "\[Epsilon]ab"}]}], 
                    RowBox[{
                    RowBox[{"\[Alpha]", " ", "\[Beta]"}], "-", 
                    RowBox[{"\[Alpha]", " ", "\[Epsilon]ab"}]}]]]}], 
                    ")"}]}]}], ")"}]}]}], ")"}]}], "+", 
             RowBox[{"2", " ", 
              SuperscriptBox["\[Alpha]", "2"], " ", "\[Epsilon]ab", " ", 
              RowBox[{"(", 
               RowBox[{
                RowBox[{
                 RowBox[{"-", "m"}], " ", 
                 RowBox[{"(", 
                  RowBox[{
                   RowBox[{"2", " ", "\[Beta]"}], "-", "\[Epsilon]ab"}], 
                  ")"}], " ", 
                 RowBox[{"(", 
                  RowBox[{
                   RowBox[{"\[Epsilon]ab", " ", 
                    RowBox[{"(", 
                    RowBox[{"3", "-", 
                    RowBox[{"2", " ", 
                    SqrtBox[
                    FractionBox[
                    RowBox[{
                    RowBox[{"\[Alpha]", " ", "\[Beta]"}], "+", 
                    RowBox[{"4", " ", "m", " ", "\[Epsilon]ab"}], "-", 
                    RowBox[{"\[Alpha]", " ", "\[Epsilon]ab"}]}], 
                    RowBox[{
                    RowBox[{"\[Alpha]", " ", "\[Beta]"}], "-", 
                    RowBox[{"\[Alpha]", " ", "\[Epsilon]ab"}]}]]]}]}], 
                    ")"}]}], "+", 
                   RowBox[{"2", " ", "\[Beta]", " ", 
                    RowBox[{"(", 
                    RowBox[{
                    RowBox[{"-", "2"}], "+", 
                    SqrtBox[
                    FractionBox[
                    RowBox[{
                    RowBox[{"\[Alpha]", " ", "\[Beta]"}], "+", 
                    RowBox[{"4", " ", "m", " ", "\[Epsilon]ab"}], "-", 
                    RowBox[{"\[Alpha]", " ", "\[Epsilon]ab"}]}], 
                    RowBox[{
                    RowBox[{"\[Alpha]", " ", "\[Beta]"}], "-", 
                    RowBox[{"\[Alpha]", " ", "\[Epsilon]ab"}]}]]]}], 
                    ")"}]}]}], ")"}]}], "+", 
                RowBox[{
                 SuperscriptBox[
                  RowBox[{"(", 
                   RowBox[{"\[Beta]", "-", "\[Epsilon]ab"}], ")"}], "2"], " ", 
                 RowBox[{"(", 
                  RowBox[{"\[Epsilon]ab", "+", 
                   RowBox[{"\[Epsilon]ab", " ", 
                    SqrtBox[
                    FractionBox[
                    RowBox[{
                    RowBox[{"\[Alpha]", " ", "\[Beta]"}], "+", 
                    RowBox[{"4", " ", "m", " ", "\[Epsilon]ab"}], "-", 
                    RowBox[{"\[Alpha]", " ", "\[Epsilon]ab"}]}], 
                    RowBox[{
                    RowBox[{"\[Alpha]", " ", "\[Beta]"}], "-", 
                    RowBox[{"\[Alpha]", " ", "\[Epsilon]ab"}]}]]]}], "+", 
                   RowBox[{"2", " ", "\[Beta]", " ", 
                    RowBox[{"(", 
                    RowBox[{
                    RowBox[{"-", "1"}], "+", 
                    SqrtBox[
                    FractionBox[
                    RowBox[{
                    RowBox[{"\[Alpha]", " ", "\[Beta]"}], "+", 
                    RowBox[{"4", " ", "m", " ", "\[Epsilon]ab"}], "-", 
                    RowBox[{"\[Alpha]", " ", "\[Epsilon]ab"}]}], 
                    RowBox[{
                    RowBox[{"\[Alpha]", " ", "\[Beta]"}], "-", 
                    RowBox[{"\[Alpha]", " ", "\[Epsilon]ab"}]}]]]}], 
                    ")"}]}]}], ")"}]}]}], ")"}]}]}], ")"}]}]}], ")"}]}]}]}], 
     ")"}]}]}], "}"}]], "Output",
 CellChangeTimes->{3.6651480926216745`*^9, 3.6651481306928377`*^9}]
}, Closed]],

Cell[CellGroupData[{

Cell[BoxData[
 RowBox[{"Reduce", "[", 
  RowBox[{
   RowBox[{
    FractionBox[
     RowBox[{
      RowBox[{"\[Alpha]", " ", "\[Beta]"}], "+", 
      RowBox[{"4", " ", "m", " ", "\[Epsilon]ab"}], "-", 
      RowBox[{"\[Alpha]", " ", "\[Epsilon]ab"}]}], 
     RowBox[{
      RowBox[{"\[Alpha]", " ", "\[Beta]"}], "-", 
      RowBox[{"\[Alpha]", " ", "\[Epsilon]ab"}]}]], ">", "0"}], "&&", 
   RowBox[{"\[Alpha]", ">", "0"}], "&&", 
   RowBox[{"\[Epsilon]ab", "<", "0"}], "&&", 
   RowBox[{"m", "\[GreaterEqual]", " ", "0"}]}], "]"}]], "Input",
 CellChangeTimes->{{3.6651486899026794`*^9, 3.6651487003534026`*^9}, {
  3.665148748288844*^9, 3.6651487506746445`*^9}}],

Cell[BoxData[
 RowBox[{
  RowBox[{"\[Epsilon]ab", "<", "0"}], "&&", 
  RowBox[{"(", 
   RowBox[{
    RowBox[{"(", 
     RowBox[{
      RowBox[{"\[Beta]", "<", "\[Epsilon]ab"}], "&&", 
      RowBox[{"\[Alpha]", ">", "0"}], "&&", 
      RowBox[{"m", "\[GreaterEqual]", "0"}]}], ")"}], "||", 
    RowBox[{"(", 
     RowBox[{
      RowBox[{"\[Beta]", ">", "\[Epsilon]ab"}], "&&", 
      RowBox[{"\[Alpha]", ">", "0"}], "&&", 
      RowBox[{"0", "\[LessEqual]", "m", "<", 
       FractionBox[
        RowBox[{
         RowBox[{
          RowBox[{"-", "\[Alpha]"}], " ", "\[Beta]"}], "+", 
         RowBox[{"\[Alpha]", " ", "\[Epsilon]ab"}]}], 
        RowBox[{"4", " ", "\[Epsilon]ab"}]]}]}], ")"}]}], ")"}]}]], "Output",
 CellChangeTimes->{3.6651487011078463`*^9, 3.6651487510229526`*^9}]
}, Open  ]],

Cell[CellGroupData[{

Cell[BoxData[
 RowBox[{"Reduce", "[", 
  RowBox[{
   RowBox[{
    RowBox[{"0", "\[LessEqual]", " ", 
     RowBox[{
      RowBox[{
       RowBox[{"\[Alpha]", "/", "2"}], "/", "\[Epsilon]ab"}], " ", 
      RowBox[{"(", 
       RowBox[{"1", "-", 
        RowBox[{"\[Sqrt]", 
         RowBox[{"(", 
          RowBox[{"1", "-", 
           RowBox[{"4", " ", "m", " ", 
            RowBox[{
             RowBox[{"\[Epsilon]ab", " ", "/", "\[Alpha]"}], " ", "/", 
             RowBox[{"(", 
              RowBox[{"\[Epsilon]ab", "-", "\[Beta]"}], ")"}]}]}]}], 
          ")"}]}]}], ")"}]}], "\[LessEqual]", "1"}], "&&", 
    RowBox[{"\[Epsilon]ab", "<", "0"}], "&&", 
    RowBox[{"\[Alpha]", ">", "0"}], "&&", 
    RowBox[{"m", ">", "0"}]}], ",", "Reals"}], "]"}]], "Input",
 CellChangeTimes->{{3.6666853724691277`*^9, 3.6666854160229597`*^9}}],

Cell[BoxData[
 RowBox[{
  RowBox[{"\[Epsilon]ab", "<", "0"}], "&&", 
  RowBox[{"\[Alpha]", ">", "0"}], "&&", 
  RowBox[{"\[Beta]", "<", "\[Epsilon]ab"}], "&&", 
  RowBox[{"0", "<", "m", "\[LessEqual]", 
   FractionBox[
    RowBox[{
     RowBox[{
      RowBox[{"-", "\[Alpha]"}], " ", "\[Beta]"}], "+", 
     RowBox[{"\[Alpha]", " ", "\[Epsilon]ab"}], "+", 
     RowBox[{"\[Beta]", " ", "\[Epsilon]ab"}], "-", 
     SuperscriptBox["\[Epsilon]ab", "2"]}], "\[Alpha]"]}]}]], "Output",
 CellChangeTimes->{{3.6666853832175045`*^9, 3.66668541695427*^9}}]
}, Open  ]],

Cell[CellGroupData[{

Cell[BoxData[
 RowBox[{
  RowBox[{"Solve", "[", 
   RowBox[{
    RowBox[{
     RowBox[{
      RowBox[{"-", 
       FractionBox["1", 
        RowBox[{"4", " ", "\[Alpha]", " ", "\[Epsilon]ab"}]]}], 
      RowBox[{"(", 
       RowBox[{
        RowBox[{
         RowBox[{"-", "4"}], " ", "m", " ", "\[Alpha]", " ", "\[Epsilon]ab"}],
         "+", 
        RowBox[{"\[Alpha]", " ", "\[Epsilon]ab", " ", 
         RowBox[{"(", 
          RowBox[{"\[Alpha]", "-", "\[Beta]", "+", "\[Epsilon]ab"}], ")"}], 
         " ", 
         RowBox[{"(", 
          RowBox[{"1", "+", 
           SqrtBox[
            FractionBox[
             RowBox[{
              RowBox[{"\[Alpha]", " ", "\[Beta]"}], "+", 
              RowBox[{"4", " ", "m", " ", "\[Epsilon]ab"}], "-", 
              RowBox[{"\[Alpha]", " ", "\[Epsilon]ab"}]}], 
             RowBox[{
              RowBox[{"\[Alpha]", " ", "\[Beta]"}], "-", 
              RowBox[{"\[Alpha]", " ", "\[Epsilon]ab"}]}]]]}], ")"}]}], "+", 
        RowBox[{
         SqrtBox["2"], " ", 
         RowBox[{"\[Sqrt]", 
          RowBox[{"(", 
           RowBox[{
            FractionBox["1", 
             RowBox[{"\[Beta]", "-", "\[Epsilon]ab"}]], "\[Alpha]", " ", 
            RowBox[{"(", 
             RowBox[{
              RowBox[{"2", " ", "m", " ", 
               SuperscriptBox[
                RowBox[{"(", 
                 RowBox[{"\[Beta]", "-", "\[Epsilon]ab"}], ")"}], "2"], " ", 
               SuperscriptBox["\[Epsilon]ab", "3"]}], "-", 
              RowBox[{
               SuperscriptBox["\[Alpha]", "3"], " ", 
               RowBox[{"(", 
                RowBox[{"\[Beta]", "-", "\[Epsilon]ab"}], ")"}], " ", 
               RowBox[{"(", 
                RowBox[{
                 RowBox[{"4", " ", 
                  SuperscriptBox["\[Beta]", "2"], " ", 
                  RowBox[{"(", 
                   RowBox[{
                    RowBox[{"-", "1"}], "+", 
                    SqrtBox[
                    FractionBox[
                    RowBox[{
                    RowBox[{"\[Alpha]", " ", "\[Beta]"}], "+", 
                    RowBox[{"4", " ", "m", " ", "\[Epsilon]ab"}], "-", 
                    RowBox[{"\[Alpha]", " ", "\[Epsilon]ab"}]}], 
                    RowBox[{
                    RowBox[{"\[Alpha]", " ", "\[Beta]"}], "-", 
                    RowBox[{"\[Alpha]", " ", "\[Epsilon]ab"}]}]]]}], ")"}]}], 
                 "-", 
                 RowBox[{"4", " ", "\[Beta]", " ", "\[Epsilon]ab", " ", 
                  RowBox[{"(", 
                   RowBox[{
                    RowBox[{"-", "1"}], "+", 
                    SqrtBox[
                    FractionBox[
                    RowBox[{
                    RowBox[{"\[Alpha]", " ", "\[Beta]"}], "+", 
                    RowBox[{"4", " ", "m", " ", "\[Epsilon]ab"}], "-", 
                    RowBox[{"\[Alpha]", " ", "\[Epsilon]ab"}]}], 
                    RowBox[{
                    RowBox[{"\[Alpha]", " ", "\[Beta]"}], "-", 
                    RowBox[{"\[Alpha]", " ", "\[Epsilon]ab"}]}]]]}], ")"}]}], 
                 "-", 
                 RowBox[{
                  SuperscriptBox["\[Epsilon]ab", "2"], " ", 
                  RowBox[{"(", 
                   RowBox[{"1", "+", 
                    SqrtBox[
                    FractionBox[
                    RowBox[{
                    RowBox[{"\[Alpha]", " ", "\[Beta]"}], "+", 
                    RowBox[{"4", " ", "m", " ", "\[Epsilon]ab"}], "-", 
                    RowBox[{"\[Alpha]", " ", "\[Epsilon]ab"}]}], 
                    RowBox[{
                    RowBox[{"\[Alpha]", " ", "\[Beta]"}], "-", 
                    RowBox[{"\[Alpha]", " ", "\[Epsilon]ab"}]}]]]}], 
                   ")"}]}]}], ")"}]}], "+", 
              RowBox[{"\[Alpha]", " ", 
               RowBox[{"(", 
                RowBox[{"\[Beta]", "-", "\[Epsilon]ab"}], ")"}], " ", 
               SuperscriptBox["\[Epsilon]ab", "2"], " ", 
               RowBox[{"(", 
                RowBox[{
                 RowBox[{"8", " ", 
                  SuperscriptBox["m", "2"]}], "+", 
                 RowBox[{
                  SuperscriptBox[
                   RowBox[{"(", 
                    RowBox[{"\[Beta]", "-", "\[Epsilon]ab"}], ")"}], "2"], 
                  " ", 
                  RowBox[{"(", 
                   RowBox[{"1", "+", 
                    SqrtBox[
                    FractionBox[
                    RowBox[{
                    RowBox[{"\[Alpha]", " ", "\[Beta]"}], "+", 
                    RowBox[{"4", " ", "m", " ", "\[Epsilon]ab"}], "-", 
                    RowBox[{"\[Alpha]", " ", "\[Epsilon]ab"}]}], 
                    RowBox[{
                    RowBox[{"\[Alpha]", " ", "\[Beta]"}], "-", 
                    RowBox[{"\[Alpha]", " ", "\[Epsilon]ab"}]}]]]}], ")"}]}], 
                 "+", 
                 RowBox[{"4", " ", "m", " ", 
                  RowBox[{"(", 
                   RowBox[{
                    RowBox[{"\[Beta]", " ", 
                    RowBox[{"(", 
                    RowBox[{
                    RowBox[{"-", "3"}], "+", 
                    SqrtBox[
                    FractionBox[
                    RowBox[{
                    RowBox[{"\[Alpha]", " ", "\[Beta]"}], "+", 
                    RowBox[{"4", " ", "m", " ", "\[Epsilon]ab"}], "-", 
                    RowBox[{"\[Alpha]", " ", "\[Epsilon]ab"}]}], 
                    RowBox[{
                    RowBox[{"\[Alpha]", " ", "\[Beta]"}], "-", 
                    RowBox[{"\[Alpha]", " ", "\[Epsilon]ab"}]}]]]}], ")"}]}], 
                    "-", 
                    RowBox[{"\[Epsilon]ab", " ", 
                    RowBox[{"(", 
                    RowBox[{
                    RowBox[{"-", "2"}], "+", 
                    SqrtBox[
                    FractionBox[
                    RowBox[{
                    RowBox[{"\[Alpha]", " ", "\[Beta]"}], "+", 
                    RowBox[{"4", " ", "m", " ", "\[Epsilon]ab"}], "-", 
                    RowBox[{"\[Alpha]", " ", "\[Epsilon]ab"}]}], 
                    RowBox[{
                    RowBox[{"\[Alpha]", " ", "\[Beta]"}], "-", 
                    RowBox[{"\[Alpha]", " ", "\[Epsilon]ab"}]}]]]}], 
                    ")"}]}]}], ")"}]}]}], ")"}]}], "+", 
              RowBox[{"2", " ", 
               SuperscriptBox["\[Alpha]", "2"], " ", "\[Epsilon]ab", " ", 
               RowBox[{"(", 
                RowBox[{
                 RowBox[{
                  RowBox[{"-", "m"}], " ", 
                  RowBox[{"(", 
                   RowBox[{
                    RowBox[{"2", " ", "\[Beta]"}], "-", "\[Epsilon]ab"}], 
                   ")"}], " ", 
                  RowBox[{"(", 
                   RowBox[{
                    RowBox[{"\[Epsilon]ab", " ", 
                    RowBox[{"(", 
                    RowBox[{"3", "-", 
                    RowBox[{"2", " ", 
                    SqrtBox[
                    FractionBox[
                    RowBox[{
                    RowBox[{"\[Alpha]", " ", "\[Beta]"}], "+", 
                    RowBox[{"4", " ", "m", " ", "\[Epsilon]ab"}], "-", 
                    RowBox[{"\[Alpha]", " ", "\[Epsilon]ab"}]}], 
                    RowBox[{
                    RowBox[{"\[Alpha]", " ", "\[Beta]"}], "-", 
                    RowBox[{"\[Alpha]", " ", "\[Epsilon]ab"}]}]]]}]}], 
                    ")"}]}], "+", 
                    RowBox[{"2", " ", "\[Beta]", " ", 
                    RowBox[{"(", 
                    RowBox[{
                    RowBox[{"-", "2"}], "+", 
                    SqrtBox[
                    FractionBox[
                    RowBox[{
                    RowBox[{"\[Alpha]", " ", "\[Beta]"}], "+", 
                    RowBox[{"4", " ", "m", " ", "\[Epsilon]ab"}], "-", 
                    RowBox[{"\[Alpha]", " ", "\[Epsilon]ab"}]}], 
                    RowBox[{
                    RowBox[{"\[Alpha]", " ", "\[Beta]"}], "-", 
                    RowBox[{"\[Alpha]", " ", "\[Epsilon]ab"}]}]]]}], 
                    ")"}]}]}], ")"}]}], "+", 
                 RowBox[{
                  SuperscriptBox[
                   RowBox[{"(", 
                    RowBox[{"\[Beta]", "-", "\[Epsilon]ab"}], ")"}], "2"], 
                  " ", 
                  RowBox[{"(", 
                   RowBox[{"\[Epsilon]ab", "+", 
                    RowBox[{"\[Epsilon]ab", " ", 
                    SqrtBox[
                    FractionBox[
                    RowBox[{
                    RowBox[{"\[Alpha]", " ", "\[Beta]"}], "+", 
                    RowBox[{"4", " ", "m", " ", "\[Epsilon]ab"}], "-", 
                    RowBox[{"\[Alpha]", " ", "\[Epsilon]ab"}]}], 
                    RowBox[{
                    RowBox[{"\[Alpha]", " ", "\[Beta]"}], "-", 
                    RowBox[{"\[Alpha]", " ", "\[Epsilon]ab"}]}]]]}], "+", 
                    RowBox[{"2", " ", "\[Beta]", " ", 
                    RowBox[{"(", 
                    RowBox[{
                    RowBox[{"-", "1"}], "+", 
                    SqrtBox[
                    FractionBox[
                    RowBox[{
                    RowBox[{"\[Alpha]", " ", "\[Beta]"}], "+", 
                    RowBox[{"4", " ", "m", " ", "\[Epsilon]ab"}], "-", 
                    RowBox[{"\[Alpha]", " ", "\[Epsilon]ab"}]}], 
                    RowBox[{
                    RowBox[{"\[Alpha]", " ", "\[Beta]"}], "-", 
                    RowBox[{"\[Alpha]", " ", "\[Epsilon]ab"}]}]]]}], 
                    ")"}]}]}], ")"}]}]}], ")"}]}]}], ")"}]}], ")"}]}]}]}], 
       ")"}]}], "\[Equal]", "0"}], ",", "m"}], "]"}], "//", 
  "FullSimplify"}]], "Input",
 CellChangeTimes->{{3.665149151781541*^9, 3.6651491697281885`*^9}}],

Cell[BoxData[
 RowBox[{"{", 
  RowBox[{
   RowBox[{"{", 
    RowBox[{"m", "\[Rule]", 
     FractionBox[
      RowBox[{"\[Alpha]", " ", "\[Beta]"}], 
      RowBox[{"\[Beta]", "-", "\[Epsilon]ab"}]]}], "}"}], ",", 
   RowBox[{"{", 
    RowBox[{"m", "\[Rule]", 
     FractionBox[
      RowBox[{"\[Alpha]", " ", 
       RowBox[{"(", 
        RowBox[{
         RowBox[{"-", "\[Beta]"}], "+", "\[Epsilon]ab"}], ")"}]}], 
      RowBox[{"4", " ", "\[Epsilon]ab"}]]}], "}"}], ",", 
   RowBox[{"{", 
    RowBox[{"m", "\[Rule]", 
     FractionBox[
      RowBox[{
       RowBox[{"(", 
        RowBox[{"\[Alpha]", "-", "\[Epsilon]ab"}], ")"}], " ", 
       RowBox[{"(", 
        RowBox[{
         RowBox[{"-", "\[Beta]"}], "+", "\[Epsilon]ab"}], ")"}]}], 
      "\[Alpha]"]}], "}"}]}], "}"}]], "Output",
 CellChangeTimes->{{3.665149158358552*^9, 3.6651491703719835`*^9}}]
}, Closed]],

Cell["Check whether the leading Eigenvalues is negative ", "Text",
 CellChangeTimes->{{3.7796311842695303`*^9, 3.7796311974399776`*^9}, {
  3.779631259617858*^9, 3.779631285902465*^9}}],

Cell[CellGroupData[{

Cell[BoxData[
 RowBox[{"FullSimplify", "[", 
  RowBox[{
   RowBox[{
    RowBox[{"{", 
     RowBox[{
      RowBox[{
       RowBox[{"-", 
        RowBox[{
         FractionBox["1", 
          RowBox[{"4", " ", "\[Alpha]", " ", "\[Epsilon]ab"}]], 
         RowBox[{"(", 
          RowBox[{
           RowBox[{
            RowBox[{"-", "4"}], " ", "m", " ", "\[Alpha]", " ", 
            "\[Epsilon]ab"}], "+", 
           RowBox[{"\[Alpha]", " ", "\[Epsilon]ab", " ", 
            RowBox[{"(", 
             RowBox[{"\[Alpha]", "-", "\[Beta]", "+", "\[Epsilon]ab"}], ")"}],
             " ", 
            RowBox[{"(", 
             RowBox[{"1", "+", 
              SqrtBox[
               FractionBox[
                RowBox[{
                 RowBox[{"\[Alpha]", " ", "\[Beta]"}], "+", 
                 RowBox[{"4", " ", "m", " ", "\[Epsilon]ab"}], "-", 
                 RowBox[{"\[Alpha]", " ", "\[Epsilon]ab"}]}], 
                RowBox[{
                 RowBox[{"\[Alpha]", " ", "\[Beta]"}], "-", 
                 RowBox[{"\[Alpha]", " ", "\[Epsilon]ab"}]}]]]}], ")"}]}], 
           "+", 
           RowBox[{
            SqrtBox["2"], " ", 
            RowBox[{"\[Sqrt]", 
             RowBox[{"(", 
              RowBox[{
               FractionBox["1", 
                RowBox[{"\[Beta]", "-", "\[Epsilon]ab"}]], 
               RowBox[{"\[Alpha]", " ", 
                RowBox[{"(", 
                 RowBox[{
                  RowBox[{"2", " ", "m", " ", 
                   SuperscriptBox[
                    RowBox[{"(", 
                    RowBox[{"\[Beta]", "-", "\[Epsilon]ab"}], ")"}], "2"], 
                   " ", 
                   SuperscriptBox["\[Epsilon]ab", "3"]}], "-", 
                  RowBox[{
                   SuperscriptBox["\[Alpha]", "3"], " ", 
                   RowBox[{"(", 
                    RowBox[{"\[Beta]", "-", "\[Epsilon]ab"}], ")"}], " ", 
                   RowBox[{"(", 
                    RowBox[{
                    RowBox[{"4", " ", 
                    SuperscriptBox["\[Beta]", "2"], " ", 
                    RowBox[{"(", 
                    RowBox[{
                    RowBox[{"-", "1"}], "+", 
                    SqrtBox[
                    FractionBox[
                    RowBox[{
                    RowBox[{"\[Alpha]", " ", "\[Beta]"}], "+", 
                    RowBox[{"4", " ", "m", " ", "\[Epsilon]ab"}], "-", 
                    RowBox[{"\[Alpha]", " ", "\[Epsilon]ab"}]}], 
                    RowBox[{
                    RowBox[{"\[Alpha]", " ", "\[Beta]"}], "-", 
                    RowBox[{"\[Alpha]", " ", "\[Epsilon]ab"}]}]]]}], ")"}]}], 
                    "-", 
                    RowBox[{"4", " ", "\[Beta]", " ", "\[Epsilon]ab", " ", 
                    RowBox[{"(", 
                    RowBox[{
                    RowBox[{"-", "1"}], "+", 
                    SqrtBox[
                    FractionBox[
                    RowBox[{
                    RowBox[{"\[Alpha]", " ", "\[Beta]"}], "+", 
                    RowBox[{"4", " ", "m", " ", "\[Epsilon]ab"}], "-", 
                    RowBox[{"\[Alpha]", " ", "\[Epsilon]ab"}]}], 
                    RowBox[{
                    RowBox[{"\[Alpha]", " ", "\[Beta]"}], "-", 
                    RowBox[{"\[Alpha]", " ", "\[Epsilon]ab"}]}]]]}], ")"}]}], 
                    "-", 
                    RowBox[{
                    SuperscriptBox["\[Epsilon]ab", "2"], " ", 
                    RowBox[{"(", 
                    RowBox[{"1", "+", 
                    SqrtBox[
                    FractionBox[
                    RowBox[{
                    RowBox[{"\[Alpha]", " ", "\[Beta]"}], "+", 
                    RowBox[{"4", " ", "m", " ", "\[Epsilon]ab"}], "-", 
                    RowBox[{"\[Alpha]", " ", "\[Epsilon]ab"}]}], 
                    RowBox[{
                    RowBox[{"\[Alpha]", " ", "\[Beta]"}], "-", 
                    RowBox[{"\[Alpha]", " ", "\[Epsilon]ab"}]}]]]}], 
                    ")"}]}]}], ")"}]}], "+", 
                  RowBox[{"\[Alpha]", " ", 
                   RowBox[{"(", 
                    RowBox[{"\[Beta]", "-", "\[Epsilon]ab"}], ")"}], " ", 
                   SuperscriptBox["\[Epsilon]ab", "2"], " ", 
                   RowBox[{"(", 
                    RowBox[{
                    RowBox[{"8", " ", 
                    SuperscriptBox["m", "2"]}], "+", 
                    RowBox[{
                    SuperscriptBox[
                    RowBox[{"(", 
                    RowBox[{"\[Beta]", "-", "\[Epsilon]ab"}], ")"}], "2"], 
                    " ", 
                    RowBox[{"(", 
                    RowBox[{"1", "+", 
                    SqrtBox[
                    FractionBox[
                    RowBox[{
                    RowBox[{"\[Alpha]", " ", "\[Beta]"}], "+", 
                    RowBox[{"4", " ", "m", " ", "\[Epsilon]ab"}], "-", 
                    RowBox[{"\[Alpha]", " ", "\[Epsilon]ab"}]}], 
                    RowBox[{
                    RowBox[{"\[Alpha]", " ", "\[Beta]"}], "-", 
                    RowBox[{"\[Alpha]", " ", "\[Epsilon]ab"}]}]]]}], ")"}]}], 
                    "+", 
                    RowBox[{"4", " ", "m", " ", 
                    RowBox[{"(", 
                    RowBox[{
                    RowBox[{"\[Beta]", " ", 
                    RowBox[{"(", 
                    RowBox[{
                    RowBox[{"-", "3"}], "+", 
                    SqrtBox[
                    FractionBox[
                    RowBox[{
                    RowBox[{"\[Alpha]", " ", "\[Beta]"}], "+", 
                    RowBox[{"4", " ", "m", " ", "\[Epsilon]ab"}], "-", 
                    RowBox[{"\[Alpha]", " ", "\[Epsilon]ab"}]}], 
                    RowBox[{
                    RowBox[{"\[Alpha]", " ", "\[Beta]"}], "-", 
                    RowBox[{"\[Alpha]", " ", "\[Epsilon]ab"}]}]]]}], ")"}]}], 
                    "-", 
                    RowBox[{"\[Epsilon]ab", " ", 
                    RowBox[{"(", 
                    RowBox[{
                    RowBox[{"-", "2"}], "+", 
                    SqrtBox[
                    FractionBox[
                    RowBox[{
                    RowBox[{"\[Alpha]", " ", "\[Beta]"}], "+", 
                    RowBox[{"4", " ", "m", " ", "\[Epsilon]ab"}], "-", 
                    RowBox[{"\[Alpha]", " ", "\[Epsilon]ab"}]}], 
                    RowBox[{
                    RowBox[{"\[Alpha]", " ", "\[Beta]"}], "-", 
                    RowBox[{"\[Alpha]", " ", "\[Epsilon]ab"}]}]]]}], 
                    ")"}]}]}], ")"}]}]}], ")"}]}], "+", 
                  RowBox[{"2", " ", 
                   SuperscriptBox["\[Alpha]", "2"], " ", "\[Epsilon]ab", " ", 
                   RowBox[{"(", 
                    RowBox[{
                    RowBox[{
                    RowBox[{"-", "m"}], " ", 
                    RowBox[{"(", 
                    RowBox[{
                    RowBox[{"2", " ", "\[Beta]"}], "-", "\[Epsilon]ab"}], 
                    ")"}], " ", 
                    RowBox[{"(", 
                    RowBox[{
                    RowBox[{"\[Epsilon]ab", " ", 
                    RowBox[{"(", 
                    RowBox[{"3", "-", 
                    RowBox[{"2", " ", 
                    SqrtBox[
                    FractionBox[
                    RowBox[{
                    RowBox[{"\[Alpha]", " ", "\[Beta]"}], "+", 
                    RowBox[{"4", " ", "m", " ", "\[Epsilon]ab"}], "-", 
                    RowBox[{"\[Alpha]", " ", "\[Epsilon]ab"}]}], 
                    RowBox[{
                    RowBox[{"\[Alpha]", " ", "\[Beta]"}], "-", 
                    RowBox[{"\[Alpha]", " ", "\[Epsilon]ab"}]}]]]}]}], 
                    ")"}]}], "+", 
                    RowBox[{"2", " ", "\[Beta]", " ", 
                    RowBox[{"(", 
                    RowBox[{
                    RowBox[{"-", "2"}], "+", 
                    SqrtBox[
                    FractionBox[
                    RowBox[{
                    RowBox[{"\[Alpha]", " ", "\[Beta]"}], "+", 
                    RowBox[{"4", " ", "m", " ", "\[Epsilon]ab"}], "-", 
                    RowBox[{"\[Alpha]", " ", "\[Epsilon]ab"}]}], 
                    RowBox[{
                    RowBox[{"\[Alpha]", " ", "\[Beta]"}], "-", 
                    RowBox[{"\[Alpha]", " ", "\[Epsilon]ab"}]}]]]}], 
                    ")"}]}]}], ")"}]}], "+", 
                    RowBox[{
                    SuperscriptBox[
                    RowBox[{"(", 
                    RowBox[{"\[Beta]", "-", "\[Epsilon]ab"}], ")"}], "2"], 
                    " ", 
                    RowBox[{"(", 
                    RowBox[{"\[Epsilon]ab", "+", 
                    RowBox[{"\[Epsilon]ab", " ", 
                    SqrtBox[
                    FractionBox[
                    RowBox[{
                    RowBox[{"\[Alpha]", " ", "\[Beta]"}], "+", 
                    RowBox[{"4", " ", "m", " ", "\[Epsilon]ab"}], "-", 
                    RowBox[{"\[Alpha]", " ", "\[Epsilon]ab"}]}], 
                    RowBox[{
                    RowBox[{"\[Alpha]", " ", "\[Beta]"}], "-", 
                    RowBox[{"\[Alpha]", " ", "\[Epsilon]ab"}]}]]]}], "+", 
                    RowBox[{"2", " ", "\[Beta]", " ", 
                    RowBox[{"(", 
                    RowBox[{
                    RowBox[{"-", "1"}], "+", 
                    SqrtBox[
                    FractionBox[
                    RowBox[{
                    RowBox[{"\[Alpha]", " ", "\[Beta]"}], "+", 
                    RowBox[{"4", " ", "m", " ", "\[Epsilon]ab"}], "-", 
                    RowBox[{"\[Alpha]", " ", "\[Epsilon]ab"}]}], 
                    RowBox[{
                    RowBox[{"\[Alpha]", " ", "\[Beta]"}], "-", 
                    RowBox[{"\[Alpha]", " ", "\[Epsilon]ab"}]}]]]}], 
                    ")"}]}]}], ")"}]}]}], ")"}]}]}], ")"}]}]}], ")"}]}]}]}], 
          ")"}]}]}], "<", "0"}], "&&", 
      RowBox[{
       RowBox[{
        FractionBox["1", 
         RowBox[{"4", " ", "\[Alpha]", " ", "\[Epsilon]ab"}]], 
        RowBox[{"(", 
         RowBox[{
          RowBox[{"4", " ", "m", " ", "\[Alpha]", " ", "\[Epsilon]ab"}], "-", 
          RowBox[{"\[Alpha]", " ", "\[Epsilon]ab", " ", 
           RowBox[{"(", 
            RowBox[{"\[Alpha]", "-", "\[Beta]", "+", "\[Epsilon]ab"}], ")"}], 
           " ", 
           RowBox[{"(", 
            RowBox[{"1", "+", 
             SqrtBox[
              FractionBox[
               RowBox[{
                RowBox[{"\[Alpha]", " ", "\[Beta]"}], "+", 
                RowBox[{"4", " ", "m", " ", "\[Epsilon]ab"}], "-", 
                RowBox[{"\[Alpha]", " ", "\[Epsilon]ab"}]}], 
               RowBox[{
                RowBox[{"\[Alpha]", " ", "\[Beta]"}], "-", 
                RowBox[{"\[Alpha]", " ", "\[Epsilon]ab"}]}]]]}], ")"}]}], "+", 
          RowBox[{
           SqrtBox["2"], " ", 
           RowBox[{"\[Sqrt]", 
            RowBox[{"(", 
             RowBox[{
              FractionBox["1", 
               RowBox[{"\[Beta]", "-", "\[Epsilon]ab"}]], 
              RowBox[{"\[Alpha]", " ", 
               RowBox[{"(", 
                RowBox[{
                 RowBox[{"2", " ", "m", " ", 
                  SuperscriptBox[
                   RowBox[{"(", 
                    RowBox[{"\[Beta]", "-", "\[Epsilon]ab"}], ")"}], "2"], 
                  " ", 
                  SuperscriptBox["\[Epsilon]ab", "3"]}], "-", 
                 RowBox[{
                  SuperscriptBox["\[Alpha]", "3"], " ", 
                  RowBox[{"(", 
                   RowBox[{"\[Beta]", "-", "\[Epsilon]ab"}], ")"}], " ", 
                  RowBox[{"(", 
                   RowBox[{
                    RowBox[{"4", " ", 
                    SuperscriptBox["\[Beta]", "2"], " ", 
                    RowBox[{"(", 
                    RowBox[{
                    RowBox[{"-", "1"}], "+", 
                    SqrtBox[
                    FractionBox[
                    RowBox[{
                    RowBox[{"\[Alpha]", " ", "\[Beta]"}], "+", 
                    RowBox[{"4", " ", "m", " ", "\[Epsilon]ab"}], "-", 
                    RowBox[{"\[Alpha]", " ", "\[Epsilon]ab"}]}], 
                    RowBox[{
                    RowBox[{"\[Alpha]", " ", "\[Beta]"}], "-", 
                    RowBox[{"\[Alpha]", " ", "\[Epsilon]ab"}]}]]]}], ")"}]}], 
                    "-", 
                    RowBox[{"4", " ", "\[Beta]", " ", "\[Epsilon]ab", " ", 
                    RowBox[{"(", 
                    RowBox[{
                    RowBox[{"-", "1"}], "+", 
                    SqrtBox[
                    FractionBox[
                    RowBox[{
                    RowBox[{"\[Alpha]", " ", "\[Beta]"}], "+", 
                    RowBox[{"4", " ", "m", " ", "\[Epsilon]ab"}], "-", 
                    RowBox[{"\[Alpha]", " ", "\[Epsilon]ab"}]}], 
                    RowBox[{
                    RowBox[{"\[Alpha]", " ", "\[Beta]"}], "-", 
                    RowBox[{"\[Alpha]", " ", "\[Epsilon]ab"}]}]]]}], ")"}]}], 
                    "-", 
                    RowBox[{
                    SuperscriptBox["\[Epsilon]ab", "2"], " ", 
                    RowBox[{"(", 
                    RowBox[{"1", "+", 
                    SqrtBox[
                    FractionBox[
                    RowBox[{
                    RowBox[{"\[Alpha]", " ", "\[Beta]"}], "+", 
                    RowBox[{"4", " ", "m", " ", "\[Epsilon]ab"}], "-", 
                    RowBox[{"\[Alpha]", " ", "\[Epsilon]ab"}]}], 
                    RowBox[{
                    RowBox[{"\[Alpha]", " ", "\[Beta]"}], "-", 
                    RowBox[{"\[Alpha]", " ", "\[Epsilon]ab"}]}]]]}], 
                    ")"}]}]}], ")"}]}], "+", 
                 RowBox[{"\[Alpha]", " ", 
                  RowBox[{"(", 
                   RowBox[{"\[Beta]", "-", "\[Epsilon]ab"}], ")"}], " ", 
                  SuperscriptBox["\[Epsilon]ab", "2"], " ", 
                  RowBox[{"(", 
                   RowBox[{
                    RowBox[{"8", " ", 
                    SuperscriptBox["m", "2"]}], "+", 
                    RowBox[{
                    SuperscriptBox[
                    RowBox[{"(", 
                    RowBox[{"\[Beta]", "-", "\[Epsilon]ab"}], ")"}], "2"], 
                    " ", 
                    RowBox[{"(", 
                    RowBox[{"1", "+", 
                    SqrtBox[
                    FractionBox[
                    RowBox[{
                    RowBox[{"\[Alpha]", " ", "\[Beta]"}], "+", 
                    RowBox[{"4", " ", "m", " ", "\[Epsilon]ab"}], "-", 
                    RowBox[{"\[Alpha]", " ", "\[Epsilon]ab"}]}], 
                    RowBox[{
                    RowBox[{"\[Alpha]", " ", "\[Beta]"}], "-", 
                    RowBox[{"\[Alpha]", " ", "\[Epsilon]ab"}]}]]]}], ")"}]}], 
                    "+", 
                    RowBox[{"4", " ", "m", " ", 
                    RowBox[{"(", 
                    RowBox[{
                    RowBox[{"\[Beta]", " ", 
                    RowBox[{"(", 
                    RowBox[{
                    RowBox[{"-", "3"}], "+", 
                    SqrtBox[
                    FractionBox[
                    RowBox[{
                    RowBox[{"\[Alpha]", " ", "\[Beta]"}], "+", 
                    RowBox[{"4", " ", "m", " ", "\[Epsilon]ab"}], "-", 
                    RowBox[{"\[Alpha]", " ", "\[Epsilon]ab"}]}], 
                    RowBox[{
                    RowBox[{"\[Alpha]", " ", "\[Beta]"}], "-", 
                    RowBox[{"\[Alpha]", " ", "\[Epsilon]ab"}]}]]]}], ")"}]}], 
                    "-", 
                    RowBox[{"\[Epsilon]ab", " ", 
                    RowBox[{"(", 
                    RowBox[{
                    RowBox[{"-", "2"}], "+", 
                    SqrtBox[
                    FractionBox[
                    RowBox[{
                    RowBox[{"\[Alpha]", " ", "\[Beta]"}], "+", 
                    RowBox[{"4", " ", "m", " ", "\[Epsilon]ab"}], "-", 
                    RowBox[{"\[Alpha]", " ", "\[Epsilon]ab"}]}], 
                    RowBox[{
                    RowBox[{"\[Alpha]", " ", "\[Beta]"}], "-", 
                    RowBox[{"\[Alpha]", " ", "\[Epsilon]ab"}]}]]]}], 
                    ")"}]}]}], ")"}]}]}], ")"}]}], "+", 
                 RowBox[{"2", " ", 
                  SuperscriptBox["\[Alpha]", "2"], " ", "\[Epsilon]ab", " ", 
                  RowBox[{"(", 
                   RowBox[{
                    RowBox[{
                    RowBox[{"-", "m"}], " ", 
                    RowBox[{"(", 
                    RowBox[{
                    RowBox[{"2", " ", "\[Beta]"}], "-", "\[Epsilon]ab"}], 
                    ")"}], " ", 
                    RowBox[{"(", 
                    RowBox[{
                    RowBox[{"\[Epsilon]ab", " ", 
                    RowBox[{"(", 
                    RowBox[{"3", "-", 
                    RowBox[{"2", " ", 
                    SqrtBox[
                    FractionBox[
                    RowBox[{
                    RowBox[{"\[Alpha]", " ", "\[Beta]"}], "+", 
                    RowBox[{"4", " ", "m", " ", "\[Epsilon]ab"}], "-", 
                    RowBox[{"\[Alpha]", " ", "\[Epsilon]ab"}]}], 
                    RowBox[{
                    RowBox[{"\[Alpha]", " ", "\[Beta]"}], "-", 
                    RowBox[{"\[Alpha]", " ", "\[Epsilon]ab"}]}]]]}]}], 
                    ")"}]}], "+", 
                    RowBox[{"2", " ", "\[Beta]", " ", 
                    RowBox[{"(", 
                    RowBox[{
                    RowBox[{"-", "2"}], "+", 
                    SqrtBox[
                    FractionBox[
                    RowBox[{
                    RowBox[{"\[Alpha]", " ", "\[Beta]"}], "+", 
                    RowBox[{"4", " ", "m", " ", "\[Epsilon]ab"}], "-", 
                    RowBox[{"\[Alpha]", " ", "\[Epsilon]ab"}]}], 
                    RowBox[{
                    RowBox[{"\[Alpha]", " ", "\[Beta]"}], "-", 
                    RowBox[{"\[Alpha]", " ", "\[Epsilon]ab"}]}]]]}], 
                    ")"}]}]}], ")"}]}], "+", 
                    RowBox[{
                    SuperscriptBox[
                    RowBox[{"(", 
                    RowBox[{"\[Beta]", "-", "\[Epsilon]ab"}], ")"}], "2"], 
                    " ", 
                    RowBox[{"(", 
                    RowBox[{"\[Epsilon]ab", "+", 
                    RowBox[{"\[Epsilon]ab", " ", 
                    SqrtBox[
                    FractionBox[
                    RowBox[{
                    RowBox[{"\[Alpha]", " ", "\[Beta]"}], "+", 
                    RowBox[{"4", " ", "m", " ", "\[Epsilon]ab"}], "-", 
                    RowBox[{"\[Alpha]", " ", "\[Epsilon]ab"}]}], 
                    RowBox[{
                    RowBox[{"\[Alpha]", " ", "\[Beta]"}], "-", 
                    RowBox[{"\[Alpha]", " ", "\[Epsilon]ab"}]}]]]}], "+", 
                    RowBox[{"2", " ", "\[Beta]", " ", 
                    RowBox[{"(", 
                    RowBox[{
                    RowBox[{"-", "1"}], "+", 
                    SqrtBox[
                    FractionBox[
                    RowBox[{
                    RowBox[{"\[Alpha]", " ", "\[Beta]"}], "+", 
                    RowBox[{"4", " ", "m", " ", "\[Epsilon]ab"}], "-", 
                    RowBox[{"\[Alpha]", " ", "\[Epsilon]ab"}]}], 
                    RowBox[{
                    RowBox[{"\[Alpha]", " ", "\[Beta]"}], "-", 
                    RowBox[{"\[Alpha]", " ", "\[Epsilon]ab"}]}]]]}], 
                    ")"}]}]}], ")"}]}]}], ")"}]}]}], ")"}]}]}], ")"}]}]}]}], 
         ")"}]}], "<", "0"}]}], "}"}], "/.", 
    RowBox[{"m", "\[Rule]", "0"}]}], ",", 
   RowBox[{
    RowBox[{"\[Alpha]", ">", "0"}], "&&", 
    RowBox[{"\[Epsilon]ab", "<", "0"}], "&&", 
    RowBox[{"\[Beta]", "<", "\[Epsilon]ab"}]}]}], "]"}]], "Input",
 CellChangeTimes->{{3.6651493801920686`*^9, 3.6651493838379717`*^9}, {
  3.6666844013835893`*^9, 3.666684445755571*^9}, {3.666684499371586*^9, 
  3.666684503131591*^9}, {3.6666845685276623`*^9, 3.6666845801036673`*^9}, {
  3.6666849096654634`*^9, 3.6666849405406475`*^9}, {3.6666854287806473`*^9, 
  3.666685431292012*^9}}],

Cell[BoxData[
 RowBox[{"{", "True", "}"}]], "Output",
 CellChangeTimes->{
  3.6651493845458536`*^9, {3.6666844308835573`*^9, 3.66668444720759*^9}, 
   3.6666845045156126`*^9, 3.666684942149641*^9, 3.666685432238405*^9}]
}, Open  ]],

Cell[CellGroupData[{

Cell[BoxData[
 RowBox[{"FullSimplify", "[", 
  RowBox[{
   RowBox[{
    RowBox[{"{", 
     RowBox[{
      RowBox[{
       RowBox[{"-", 
        RowBox[{
         FractionBox["1", 
          RowBox[{"4", " ", "\[Alpha]", " ", "\[Epsilon]ab"}]], 
         RowBox[{"(", 
          RowBox[{
           RowBox[{
            RowBox[{"-", "4"}], " ", "m", " ", "\[Alpha]", " ", 
            "\[Epsilon]ab"}], "+", 
           RowBox[{"\[Alpha]", " ", "\[Epsilon]ab", " ", 
            RowBox[{"(", 
             RowBox[{"\[Alpha]", "-", "\[Beta]", "+", "\[Epsilon]ab"}], ")"}],
             " ", 
            RowBox[{"(", 
             RowBox[{"1", "+", 
              SqrtBox[
               FractionBox[
                RowBox[{
                 RowBox[{"\[Alpha]", " ", "\[Beta]"}], "+", 
                 RowBox[{"4", " ", "m", " ", "\[Epsilon]ab"}], "-", 
                 RowBox[{"\[Alpha]", " ", "\[Epsilon]ab"}]}], 
                RowBox[{
                 RowBox[{"\[Alpha]", " ", "\[Beta]"}], "-", 
                 RowBox[{"\[Alpha]", " ", "\[Epsilon]ab"}]}]]]}], ")"}]}], 
           "+", 
           RowBox[{
            SqrtBox["2"], " ", 
            RowBox[{"\[Sqrt]", 
             RowBox[{"(", 
              RowBox[{
               FractionBox["1", 
                RowBox[{"\[Beta]", "-", "\[Epsilon]ab"}]], 
               RowBox[{"\[Alpha]", " ", 
                RowBox[{"(", 
                 RowBox[{
                  RowBox[{"2", " ", "m", " ", 
                   SuperscriptBox[
                    RowBox[{"(", 
                    RowBox[{"\[Beta]", "-", "\[Epsilon]ab"}], ")"}], "2"], 
                   " ", 
                   SuperscriptBox["\[Epsilon]ab", "3"]}], "-", 
                  RowBox[{
                   SuperscriptBox["\[Alpha]", "3"], " ", 
                   RowBox[{"(", 
                    RowBox[{"\[Beta]", "-", "\[Epsilon]ab"}], ")"}], " ", 
                   RowBox[{"(", 
                    RowBox[{
                    RowBox[{"4", " ", 
                    SuperscriptBox["\[Beta]", "2"], " ", 
                    RowBox[{"(", 
                    RowBox[{
                    RowBox[{"-", "1"}], "+", 
                    SqrtBox[
                    FractionBox[
                    RowBox[{
                    RowBox[{"\[Alpha]", " ", "\[Beta]"}], "+", 
                    RowBox[{"4", " ", "m", " ", "\[Epsilon]ab"}], "-", 
                    RowBox[{"\[Alpha]", " ", "\[Epsilon]ab"}]}], 
                    RowBox[{
                    RowBox[{"\[Alpha]", " ", "\[Beta]"}], "-", 
                    RowBox[{"\[Alpha]", " ", "\[Epsilon]ab"}]}]]]}], ")"}]}], 
                    "-", 
                    RowBox[{"4", " ", "\[Beta]", " ", "\[Epsilon]ab", " ", 
                    RowBox[{"(", 
                    RowBox[{
                    RowBox[{"-", "1"}], "+", 
                    SqrtBox[
                    FractionBox[
                    RowBox[{
                    RowBox[{"\[Alpha]", " ", "\[Beta]"}], "+", 
                    RowBox[{"4", " ", "m", " ", "\[Epsilon]ab"}], "-", 
                    RowBox[{"\[Alpha]", " ", "\[Epsilon]ab"}]}], 
                    RowBox[{
                    RowBox[{"\[Alpha]", " ", "\[Beta]"}], "-", 
                    RowBox[{"\[Alpha]", " ", "\[Epsilon]ab"}]}]]]}], ")"}]}], 
                    "-", 
                    RowBox[{
                    SuperscriptBox["\[Epsilon]ab", "2"], " ", 
                    RowBox[{"(", 
                    RowBox[{"1", "+", 
                    SqrtBox[
                    FractionBox[
                    RowBox[{
                    RowBox[{"\[Alpha]", " ", "\[Beta]"}], "+", 
                    RowBox[{"4", " ", "m", " ", "\[Epsilon]ab"}], "-", 
                    RowBox[{"\[Alpha]", " ", "\[Epsilon]ab"}]}], 
                    RowBox[{
                    RowBox[{"\[Alpha]", " ", "\[Beta]"}], "-", 
                    RowBox[{"\[Alpha]", " ", "\[Epsilon]ab"}]}]]]}], 
                    ")"}]}]}], ")"}]}], "+", 
                  RowBox[{"\[Alpha]", " ", 
                   RowBox[{"(", 
                    RowBox[{"\[Beta]", "-", "\[Epsilon]ab"}], ")"}], " ", 
                   SuperscriptBox["\[Epsilon]ab", "2"], " ", 
                   RowBox[{"(", 
                    RowBox[{
                    RowBox[{"8", " ", 
                    SuperscriptBox["m", "2"]}], "+", 
                    RowBox[{
                    SuperscriptBox[
                    RowBox[{"(", 
                    RowBox[{"\[Beta]", "-", "\[Epsilon]ab"}], ")"}], "2"], 
                    " ", 
                    RowBox[{"(", 
                    RowBox[{"1", "+", 
                    SqrtBox[
                    FractionBox[
                    RowBox[{
                    RowBox[{"\[Alpha]", " ", "\[Beta]"}], "+", 
                    RowBox[{"4", " ", "m", " ", "\[Epsilon]ab"}], "-", 
                    RowBox[{"\[Alpha]", " ", "\[Epsilon]ab"}]}], 
                    RowBox[{
                    RowBox[{"\[Alpha]", " ", "\[Beta]"}], "-", 
                    RowBox[{"\[Alpha]", " ", "\[Epsilon]ab"}]}]]]}], ")"}]}], 
                    "+", 
                    RowBox[{"4", " ", "m", " ", 
                    RowBox[{"(", 
                    RowBox[{
                    RowBox[{"\[Beta]", " ", 
                    RowBox[{"(", 
                    RowBox[{
                    RowBox[{"-", "3"}], "+", 
                    SqrtBox[
                    FractionBox[
                    RowBox[{
                    RowBox[{"\[Alpha]", " ", "\[Beta]"}], "+", 
                    RowBox[{"4", " ", "m", " ", "\[Epsilon]ab"}], "-", 
                    RowBox[{"\[Alpha]", " ", "\[Epsilon]ab"}]}], 
                    RowBox[{
                    RowBox[{"\[Alpha]", " ", "\[Beta]"}], "-", 
                    RowBox[{"\[Alpha]", " ", "\[Epsilon]ab"}]}]]]}], ")"}]}], 
                    "-", 
                    RowBox[{"\[Epsilon]ab", " ", 
                    RowBox[{"(", 
                    RowBox[{
                    RowBox[{"-", "2"}], "+", 
                    SqrtBox[
                    FractionBox[
                    RowBox[{
                    RowBox[{"\[Alpha]", " ", "\[Beta]"}], "+", 
                    RowBox[{"4", " ", "m", " ", "\[Epsilon]ab"}], "-", 
                    RowBox[{"\[Alpha]", " ", "\[Epsilon]ab"}]}], 
                    RowBox[{
                    RowBox[{"\[Alpha]", " ", "\[Beta]"}], "-", 
                    RowBox[{"\[Alpha]", " ", "\[Epsilon]ab"}]}]]]}], 
                    ")"}]}]}], ")"}]}]}], ")"}]}], "+", 
                  RowBox[{"2", " ", 
                   SuperscriptBox["\[Alpha]", "2"], " ", "\[Epsilon]ab", " ", 
                   RowBox[{"(", 
                    RowBox[{
                    RowBox[{
                    RowBox[{"-", "m"}], " ", 
                    RowBox[{"(", 
                    RowBox[{
                    RowBox[{"2", " ", "\[Beta]"}], "-", "\[Epsilon]ab"}], 
                    ")"}], " ", 
                    RowBox[{"(", 
                    RowBox[{
                    RowBox[{"\[Epsilon]ab", " ", 
                    RowBox[{"(", 
                    RowBox[{"3", "-", 
                    RowBox[{"2", " ", 
                    SqrtBox[
                    FractionBox[
                    RowBox[{
                    RowBox[{"\[Alpha]", " ", "\[Beta]"}], "+", 
                    RowBox[{"4", " ", "m", " ", "\[Epsilon]ab"}], "-", 
                    RowBox[{"\[Alpha]", " ", "\[Epsilon]ab"}]}], 
                    RowBox[{
                    RowBox[{"\[Alpha]", " ", "\[Beta]"}], "-", 
                    RowBox[{"\[Alpha]", " ", "\[Epsilon]ab"}]}]]]}]}], 
                    ")"}]}], "+", 
                    RowBox[{"2", " ", "\[Beta]", " ", 
                    RowBox[{"(", 
                    RowBox[{
                    RowBox[{"-", "2"}], "+", 
                    SqrtBox[
                    FractionBox[
                    RowBox[{
                    RowBox[{"\[Alpha]", " ", "\[Beta]"}], "+", 
                    RowBox[{"4", " ", "m", " ", "\[Epsilon]ab"}], "-", 
                    RowBox[{"\[Alpha]", " ", "\[Epsilon]ab"}]}], 
                    RowBox[{
                    RowBox[{"\[Alpha]", " ", "\[Beta]"}], "-", 
                    RowBox[{"\[Alpha]", " ", "\[Epsilon]ab"}]}]]]}], 
                    ")"}]}]}], ")"}]}], "+", 
                    RowBox[{
                    SuperscriptBox[
                    RowBox[{"(", 
                    RowBox[{"\[Beta]", "-", "\[Epsilon]ab"}], ")"}], "2"], 
                    " ", 
                    RowBox[{"(", 
                    RowBox[{"\[Epsilon]ab", "+", 
                    RowBox[{"\[Epsilon]ab", " ", 
                    SqrtBox[
                    FractionBox[
                    RowBox[{
                    RowBox[{"\[Alpha]", " ", "\[Beta]"}], "+", 
                    RowBox[{"4", " ", "m", " ", "\[Epsilon]ab"}], "-", 
                    RowBox[{"\[Alpha]", " ", "\[Epsilon]ab"}]}], 
                    RowBox[{
                    RowBox[{"\[Alpha]", " ", "\[Beta]"}], "-", 
                    RowBox[{"\[Alpha]", " ", "\[Epsilon]ab"}]}]]]}], "+", 
                    RowBox[{"2", " ", "\[Beta]", " ", 
                    RowBox[{"(", 
                    RowBox[{
                    RowBox[{"-", "1"}], "+", 
                    SqrtBox[
                    FractionBox[
                    RowBox[{
                    RowBox[{"\[Alpha]", " ", "\[Beta]"}], "+", 
                    RowBox[{"4", " ", "m", " ", "\[Epsilon]ab"}], "-", 
                    RowBox[{"\[Alpha]", " ", "\[Epsilon]ab"}]}], 
                    RowBox[{
                    RowBox[{"\[Alpha]", " ", "\[Beta]"}], "-", 
                    RowBox[{"\[Alpha]", " ", "\[Epsilon]ab"}]}]]]}], 
                    ")"}]}]}], ")"}]}]}], ")"}]}]}], ")"}]}]}], ")"}]}]}]}], 
          ")"}]}]}], "\[LessEqual]", " ", "0"}], "&&", 
      RowBox[{
       RowBox[{
        FractionBox["1", 
         RowBox[{"4", " ", "\[Alpha]", " ", "\[Epsilon]ab"}]], 
        RowBox[{"(", 
         RowBox[{
          RowBox[{"4", " ", "m", " ", "\[Alpha]", " ", "\[Epsilon]ab"}], "-", 
          RowBox[{"\[Alpha]", " ", "\[Epsilon]ab", " ", 
           RowBox[{"(", 
            RowBox[{"\[Alpha]", "-", "\[Beta]", "+", "\[Epsilon]ab"}], ")"}], 
           " ", 
           RowBox[{"(", 
            RowBox[{"1", "+", 
             SqrtBox[
              FractionBox[
               RowBox[{
                RowBox[{"\[Alpha]", " ", "\[Beta]"}], "+", 
                RowBox[{"4", " ", "m", " ", "\[Epsilon]ab"}], "-", 
                RowBox[{"\[Alpha]", " ", "\[Epsilon]ab"}]}], 
               RowBox[{
                RowBox[{"\[Alpha]", " ", "\[Beta]"}], "-", 
                RowBox[{"\[Alpha]", " ", "\[Epsilon]ab"}]}]]]}], ")"}]}], "+", 
          RowBox[{
           SqrtBox["2"], " ", 
           RowBox[{"\[Sqrt]", 
            RowBox[{"(", 
             RowBox[{
              FractionBox["1", 
               RowBox[{"\[Beta]", "-", "\[Epsilon]ab"}]], 
              RowBox[{"\[Alpha]", " ", 
               RowBox[{"(", 
                RowBox[{
                 RowBox[{"2", " ", "m", " ", 
                  SuperscriptBox[
                   RowBox[{"(", 
                    RowBox[{"\[Beta]", "-", "\[Epsilon]ab"}], ")"}], "2"], 
                  " ", 
                  SuperscriptBox["\[Epsilon]ab", "3"]}], "-", 
                 RowBox[{
                  SuperscriptBox["\[Alpha]", "3"], " ", 
                  RowBox[{"(", 
                   RowBox[{"\[Beta]", "-", "\[Epsilon]ab"}], ")"}], " ", 
                  RowBox[{"(", 
                   RowBox[{
                    RowBox[{"4", " ", 
                    SuperscriptBox["\[Beta]", "2"], " ", 
                    RowBox[{"(", 
                    RowBox[{
                    RowBox[{"-", "1"}], "+", 
                    SqrtBox[
                    FractionBox[
                    RowBox[{
                    RowBox[{"\[Alpha]", " ", "\[Beta]"}], "+", 
                    RowBox[{"4", " ", "m", " ", "\[Epsilon]ab"}], "-", 
                    RowBox[{"\[Alpha]", " ", "\[Epsilon]ab"}]}], 
                    RowBox[{
                    RowBox[{"\[Alpha]", " ", "\[Beta]"}], "-", 
                    RowBox[{"\[Alpha]", " ", "\[Epsilon]ab"}]}]]]}], ")"}]}], 
                    "-", 
                    RowBox[{"4", " ", "\[Beta]", " ", "\[Epsilon]ab", " ", 
                    RowBox[{"(", 
                    RowBox[{
                    RowBox[{"-", "1"}], "+", 
                    SqrtBox[
                    FractionBox[
                    RowBox[{
                    RowBox[{"\[Alpha]", " ", "\[Beta]"}], "+", 
                    RowBox[{"4", " ", "m", " ", "\[Epsilon]ab"}], "-", 
                    RowBox[{"\[Alpha]", " ", "\[Epsilon]ab"}]}], 
                    RowBox[{
                    RowBox[{"\[Alpha]", " ", "\[Beta]"}], "-", 
                    RowBox[{"\[Alpha]", " ", "\[Epsilon]ab"}]}]]]}], ")"}]}], 
                    "-", 
                    RowBox[{
                    SuperscriptBox["\[Epsilon]ab", "2"], " ", 
                    RowBox[{"(", 
                    RowBox[{"1", "+", 
                    SqrtBox[
                    FractionBox[
                    RowBox[{
                    RowBox[{"\[Alpha]", " ", "\[Beta]"}], "+", 
                    RowBox[{"4", " ", "m", " ", "\[Epsilon]ab"}], "-", 
                    RowBox[{"\[Alpha]", " ", "\[Epsilon]ab"}]}], 
                    RowBox[{
                    RowBox[{"\[Alpha]", " ", "\[Beta]"}], "-", 
                    RowBox[{"\[Alpha]", " ", "\[Epsilon]ab"}]}]]]}], 
                    ")"}]}]}], ")"}]}], "+", 
                 RowBox[{"\[Alpha]", " ", 
                  RowBox[{"(", 
                   RowBox[{"\[Beta]", "-", "\[Epsilon]ab"}], ")"}], " ", 
                  SuperscriptBox["\[Epsilon]ab", "2"], " ", 
                  RowBox[{"(", 
                   RowBox[{
                    RowBox[{"8", " ", 
                    SuperscriptBox["m", "2"]}], "+", 
                    RowBox[{
                    SuperscriptBox[
                    RowBox[{"(", 
                    RowBox[{"\[Beta]", "-", "\[Epsilon]ab"}], ")"}], "2"], 
                    " ", 
                    RowBox[{"(", 
                    RowBox[{"1", "+", 
                    SqrtBox[
                    FractionBox[
                    RowBox[{
                    RowBox[{"\[Alpha]", " ", "\[Beta]"}], "+", 
                    RowBox[{"4", " ", "m", " ", "\[Epsilon]ab"}], "-", 
                    RowBox[{"\[Alpha]", " ", "\[Epsilon]ab"}]}], 
                    RowBox[{
                    RowBox[{"\[Alpha]", " ", "\[Beta]"}], "-", 
                    RowBox[{"\[Alpha]", " ", "\[Epsilon]ab"}]}]]]}], ")"}]}], 
                    "+", 
                    RowBox[{"4", " ", "m", " ", 
                    RowBox[{"(", 
                    RowBox[{
                    RowBox[{"\[Beta]", " ", 
                    RowBox[{"(", 
                    RowBox[{
                    RowBox[{"-", "3"}], "+", 
                    SqrtBox[
                    FractionBox[
                    RowBox[{
                    RowBox[{"\[Alpha]", " ", "\[Beta]"}], "+", 
                    RowBox[{"4", " ", "m", " ", "\[Epsilon]ab"}], "-", 
                    RowBox[{"\[Alpha]", " ", "\[Epsilon]ab"}]}], 
                    RowBox[{
                    RowBox[{"\[Alpha]", " ", "\[Beta]"}], "-", 
                    RowBox[{"\[Alpha]", " ", "\[Epsilon]ab"}]}]]]}], ")"}]}], 
                    "-", 
                    RowBox[{"\[Epsilon]ab", " ", 
                    RowBox[{"(", 
                    RowBox[{
                    RowBox[{"-", "2"}], "+", 
                    SqrtBox[
                    FractionBox[
                    RowBox[{
                    RowBox[{"\[Alpha]", " ", "\[Beta]"}], "+", 
                    RowBox[{"4", " ", "m", " ", "\[Epsilon]ab"}], "-", 
                    RowBox[{"\[Alpha]", " ", "\[Epsilon]ab"}]}], 
                    RowBox[{
                    RowBox[{"\[Alpha]", " ", "\[Beta]"}], "-", 
                    RowBox[{"\[Alpha]", " ", "\[Epsilon]ab"}]}]]]}], 
                    ")"}]}]}], ")"}]}]}], ")"}]}], "+", 
                 RowBox[{"2", " ", 
                  SuperscriptBox["\[Alpha]", "2"], " ", "\[Epsilon]ab", " ", 
                  RowBox[{"(", 
                   RowBox[{
                    RowBox[{
                    RowBox[{"-", "m"}], " ", 
                    RowBox[{"(", 
                    RowBox[{
                    RowBox[{"2", " ", "\[Beta]"}], "-", "\[Epsilon]ab"}], 
                    ")"}], " ", 
                    RowBox[{"(", 
                    RowBox[{
                    RowBox[{"\[Epsilon]ab", " ", 
                    RowBox[{"(", 
                    RowBox[{"3", "-", 
                    RowBox[{"2", " ", 
                    SqrtBox[
                    FractionBox[
                    RowBox[{
                    RowBox[{"\[Alpha]", " ", "\[Beta]"}], "+", 
                    RowBox[{"4", " ", "m", " ", "\[Epsilon]ab"}], "-", 
                    RowBox[{"\[Alpha]", " ", "\[Epsilon]ab"}]}], 
                    RowBox[{
                    RowBox[{"\[Alpha]", " ", "\[Beta]"}], "-", 
                    RowBox[{"\[Alpha]", " ", "\[Epsilon]ab"}]}]]]}]}], 
                    ")"}]}], "+", 
                    RowBox[{"2", " ", "\[Beta]", " ", 
                    RowBox[{"(", 
                    RowBox[{
                    RowBox[{"-", "2"}], "+", 
                    SqrtBox[
                    FractionBox[
                    RowBox[{
                    RowBox[{"\[Alpha]", " ", "\[Beta]"}], "+", 
                    RowBox[{"4", " ", "m", " ", "\[Epsilon]ab"}], "-", 
                    RowBox[{"\[Alpha]", " ", "\[Epsilon]ab"}]}], 
                    RowBox[{
                    RowBox[{"\[Alpha]", " ", "\[Beta]"}], "-", 
                    RowBox[{"\[Alpha]", " ", "\[Epsilon]ab"}]}]]]}], 
                    ")"}]}]}], ")"}]}], "+", 
                    RowBox[{
                    SuperscriptBox[
                    RowBox[{"(", 
                    RowBox[{"\[Beta]", "-", "\[Epsilon]ab"}], ")"}], "2"], 
                    " ", 
                    RowBox[{"(", 
                    RowBox[{"\[Epsilon]ab", "+", 
                    RowBox[{"\[Epsilon]ab", " ", 
                    SqrtBox[
                    FractionBox[
                    RowBox[{
                    RowBox[{"\[Alpha]", " ", "\[Beta]"}], "+", 
                    RowBox[{"4", " ", "m", " ", "\[Epsilon]ab"}], "-", 
                    RowBox[{"\[Alpha]", " ", "\[Epsilon]ab"}]}], 
                    RowBox[{
                    RowBox[{"\[Alpha]", " ", "\[Beta]"}], "-", 
                    RowBox[{"\[Alpha]", " ", "\[Epsilon]ab"}]}]]]}], "+", 
                    RowBox[{"2", " ", "\[Beta]", " ", 
                    RowBox[{"(", 
                    RowBox[{
                    RowBox[{"-", "1"}], "+", 
                    SqrtBox[
                    FractionBox[
                    RowBox[{
                    RowBox[{"\[Alpha]", " ", "\[Beta]"}], "+", 
                    RowBox[{"4", " ", "m", " ", "\[Epsilon]ab"}], "-", 
                    RowBox[{"\[Alpha]", " ", "\[Epsilon]ab"}]}], 
                    RowBox[{
                    RowBox[{"\[Alpha]", " ", "\[Beta]"}], "-", 
                    RowBox[{"\[Alpha]", " ", "\[Epsilon]ab"}]}]]]}], 
                    ")"}]}]}], ")"}]}]}], ")"}]}]}], ")"}]}]}], ")"}]}]}]}], 
         ")"}]}], "\[LessEqual]", " ", "0"}]}], "}"}], "/.", 
    RowBox[{"m", "\[Rule]", 
     FractionBox[
      RowBox[{
       RowBox[{"(", 
        RowBox[{"\[Alpha]", "-", "\[Epsilon]ab"}], ")"}], " ", 
       RowBox[{"(", 
        RowBox[{
         RowBox[{"-", "\[Beta]"}], "+", "\[Epsilon]ab"}], ")"}]}], 
      "\[Alpha]"]}]}], ",", 
   RowBox[{
    RowBox[{"\[Alpha]", ">", "0"}], "&&", 
    RowBox[{"\[Epsilon]ab", "<", "0"}], "&&", 
    RowBox[{"\[Beta]", "<", "0"}]}]}], "]"}]], "Input",
 CellChangeTimes->{{3.666682882136053*^9, 3.6666829217183714`*^9}, {
  3.6666829826155586`*^9, 3.666682987006638*^9}, {3.666683100214406*^9, 
  3.666683148587308*^9}, {3.666683240269001*^9, 3.666683246363408*^9}, {
  3.666683286680224*^9, 3.6666832905712996`*^9}}],

Cell[BoxData[
 RowBox[{"{", 
  RowBox[{
   RowBox[{"\[Alpha]", "+", "\[Beta]"}], "\[GreaterEqual]", "\[Epsilon]ab"}], 
  "}"}]], "Output",
 CellChangeTimes->{{3.666682883386137*^9, 3.666682891512006*^9}, 
   3.666682987662924*^9, {3.6666831172786803`*^9, 3.6666831497749667`*^9}, 
   3.6666832516139603`*^9, 3.6666832940872574`*^9}]
}, Open  ]],

Cell[CellGroupData[{

Cell[BoxData[
 RowBox[{"Simplify", "[", 
  RowBox[{
   RowBox[{
    RowBox[{"{", 
     RowBox[{
      RowBox[{
       RowBox[{"-", 
        RowBox[{
         FractionBox["1", 
          RowBox[{"4", " ", "\[Alpha]", " ", "\[Epsilon]ab"}]], 
         RowBox[{"(", 
          RowBox[{
           RowBox[{
            RowBox[{"-", "4"}], " ", "m", " ", "\[Alpha]", " ", 
            "\[Epsilon]ab"}], "+", 
           RowBox[{"\[Alpha]", " ", "\[Epsilon]ab", " ", 
            RowBox[{"(", 
             RowBox[{"\[Alpha]", "-", "\[Beta]", "+", "\[Epsilon]ab"}], ")"}],
             " ", 
            RowBox[{"(", 
             RowBox[{"1", "+", 
              SqrtBox[
               FractionBox[
                RowBox[{
                 RowBox[{"\[Alpha]", " ", "\[Beta]"}], "+", 
                 RowBox[{"4", " ", "m", " ", "\[Epsilon]ab"}], "-", 
                 RowBox[{"\[Alpha]", " ", "\[Epsilon]ab"}]}], 
                RowBox[{
                 RowBox[{"\[Alpha]", " ", "\[Beta]"}], "-", 
                 RowBox[{"\[Alpha]", " ", "\[Epsilon]ab"}]}]]]}], ")"}]}], 
           "+", 
           RowBox[{
            SqrtBox["2"], " ", 
            RowBox[{"\[Sqrt]", 
             RowBox[{"(", 
              RowBox[{
               FractionBox["1", 
                RowBox[{"\[Beta]", "-", "\[Epsilon]ab"}]], 
               RowBox[{"\[Alpha]", " ", 
                RowBox[{"(", 
                 RowBox[{
                  RowBox[{"2", " ", "m", " ", 
                   SuperscriptBox[
                    RowBox[{"(", 
                    RowBox[{"\[Beta]", "-", "\[Epsilon]ab"}], ")"}], "2"], 
                   " ", 
                   SuperscriptBox["\[Epsilon]ab", "3"]}], "-", 
                  RowBox[{
                   SuperscriptBox["\[Alpha]", "3"], " ", 
                   RowBox[{"(", 
                    RowBox[{"\[Beta]", "-", "\[Epsilon]ab"}], ")"}], " ", 
                   RowBox[{"(", 
                    RowBox[{
                    RowBox[{"4", " ", 
                    SuperscriptBox["\[Beta]", "2"], " ", 
                    RowBox[{"(", 
                    RowBox[{
                    RowBox[{"-", "1"}], "+", 
                    SqrtBox[
                    FractionBox[
                    RowBox[{
                    RowBox[{"\[Alpha]", " ", "\[Beta]"}], "+", 
                    RowBox[{"4", " ", "m", " ", "\[Epsilon]ab"}], "-", 
                    RowBox[{"\[Alpha]", " ", "\[Epsilon]ab"}]}], 
                    RowBox[{
                    RowBox[{"\[Alpha]", " ", "\[Beta]"}], "-", 
                    RowBox[{"\[Alpha]", " ", "\[Epsilon]ab"}]}]]]}], ")"}]}], 
                    "-", 
                    RowBox[{"4", " ", "\[Beta]", " ", "\[Epsilon]ab", " ", 
                    RowBox[{"(", 
                    RowBox[{
                    RowBox[{"-", "1"}], "+", 
                    SqrtBox[
                    FractionBox[
                    RowBox[{
                    RowBox[{"\[Alpha]", " ", "\[Beta]"}], "+", 
                    RowBox[{"4", " ", "m", " ", "\[Epsilon]ab"}], "-", 
                    RowBox[{"\[Alpha]", " ", "\[Epsilon]ab"}]}], 
                    RowBox[{
                    RowBox[{"\[Alpha]", " ", "\[Beta]"}], "-", 
                    RowBox[{"\[Alpha]", " ", "\[Epsilon]ab"}]}]]]}], ")"}]}], 
                    "-", 
                    RowBox[{
                    SuperscriptBox["\[Epsilon]ab", "2"], " ", 
                    RowBox[{"(", 
                    RowBox[{"1", "+", 
                    SqrtBox[
                    FractionBox[
                    RowBox[{
                    RowBox[{"\[Alpha]", " ", "\[Beta]"}], "+", 
                    RowBox[{"4", " ", "m", " ", "\[Epsilon]ab"}], "-", 
                    RowBox[{"\[Alpha]", " ", "\[Epsilon]ab"}]}], 
                    RowBox[{
                    RowBox[{"\[Alpha]", " ", "\[Beta]"}], "-", 
                    RowBox[{"\[Alpha]", " ", "\[Epsilon]ab"}]}]]]}], 
                    ")"}]}]}], ")"}]}], "+", 
                  RowBox[{"\[Alpha]", " ", 
                   RowBox[{"(", 
                    RowBox[{"\[Beta]", "-", "\[Epsilon]ab"}], ")"}], " ", 
                   SuperscriptBox["\[Epsilon]ab", "2"], " ", 
                   RowBox[{"(", 
                    RowBox[{
                    RowBox[{"8", " ", 
                    SuperscriptBox["m", "2"]}], "+", 
                    RowBox[{
                    SuperscriptBox[
                    RowBox[{"(", 
                    RowBox[{"\[Beta]", "-", "\[Epsilon]ab"}], ")"}], "2"], 
                    " ", 
                    RowBox[{"(", 
                    RowBox[{"1", "+", 
                    SqrtBox[
                    FractionBox[
                    RowBox[{
                    RowBox[{"\[Alpha]", " ", "\[Beta]"}], "+", 
                    RowBox[{"4", " ", "m", " ", "\[Epsilon]ab"}], "-", 
                    RowBox[{"\[Alpha]", " ", "\[Epsilon]ab"}]}], 
                    RowBox[{
                    RowBox[{"\[Alpha]", " ", "\[Beta]"}], "-", 
                    RowBox[{"\[Alpha]", " ", "\[Epsilon]ab"}]}]]]}], ")"}]}], 
                    "+", 
                    RowBox[{"4", " ", "m", " ", 
                    RowBox[{"(", 
                    RowBox[{
                    RowBox[{"\[Beta]", " ", 
                    RowBox[{"(", 
                    RowBox[{
                    RowBox[{"-", "3"}], "+", 
                    SqrtBox[
                    FractionBox[
                    RowBox[{
                    RowBox[{"\[Alpha]", " ", "\[Beta]"}], "+", 
                    RowBox[{"4", " ", "m", " ", "\[Epsilon]ab"}], "-", 
                    RowBox[{"\[Alpha]", " ", "\[Epsilon]ab"}]}], 
                    RowBox[{
                    RowBox[{"\[Alpha]", " ", "\[Beta]"}], "-", 
                    RowBox[{"\[Alpha]", " ", "\[Epsilon]ab"}]}]]]}], ")"}]}], 
                    "-", 
                    RowBox[{"\[Epsilon]ab", " ", 
                    RowBox[{"(", 
                    RowBox[{
                    RowBox[{"-", "2"}], "+", 
                    SqrtBox[
                    FractionBox[
                    RowBox[{
                    RowBox[{"\[Alpha]", " ", "\[Beta]"}], "+", 
                    RowBox[{"4", " ", "m", " ", "\[Epsilon]ab"}], "-", 
                    RowBox[{"\[Alpha]", " ", "\[Epsilon]ab"}]}], 
                    RowBox[{
                    RowBox[{"\[Alpha]", " ", "\[Beta]"}], "-", 
                    RowBox[{"\[Alpha]", " ", "\[Epsilon]ab"}]}]]]}], 
                    ")"}]}]}], ")"}]}]}], ")"}]}], "+", 
                  RowBox[{"2", " ", 
                   SuperscriptBox["\[Alpha]", "2"], " ", "\[Epsilon]ab", " ", 
                   RowBox[{"(", 
                    RowBox[{
                    RowBox[{
                    RowBox[{"-", "m"}], " ", 
                    RowBox[{"(", 
                    RowBox[{
                    RowBox[{"2", " ", "\[Beta]"}], "-", "\[Epsilon]ab"}], 
                    ")"}], " ", 
                    RowBox[{"(", 
                    RowBox[{
                    RowBox[{"\[Epsilon]ab", " ", 
                    RowBox[{"(", 
                    RowBox[{"3", "-", 
                    RowBox[{"2", " ", 
                    SqrtBox[
                    FractionBox[
                    RowBox[{
                    RowBox[{"\[Alpha]", " ", "\[Beta]"}], "+", 
                    RowBox[{"4", " ", "m", " ", "\[Epsilon]ab"}], "-", 
                    RowBox[{"\[Alpha]", " ", "\[Epsilon]ab"}]}], 
                    RowBox[{
                    RowBox[{"\[Alpha]", " ", "\[Beta]"}], "-", 
                    RowBox[{"\[Alpha]", " ", "\[Epsilon]ab"}]}]]]}]}], 
                    ")"}]}], "+", 
                    RowBox[{"2", " ", "\[Beta]", " ", 
                    RowBox[{"(", 
                    RowBox[{
                    RowBox[{"-", "2"}], "+", 
                    SqrtBox[
                    FractionBox[
                    RowBox[{
                    RowBox[{"\[Alpha]", " ", "\[Beta]"}], "+", 
                    RowBox[{"4", " ", "m", " ", "\[Epsilon]ab"}], "-", 
                    RowBox[{"\[Alpha]", " ", "\[Epsilon]ab"}]}], 
                    RowBox[{
                    RowBox[{"\[Alpha]", " ", "\[Beta]"}], "-", 
                    RowBox[{"\[Alpha]", " ", "\[Epsilon]ab"}]}]]]}], 
                    ")"}]}]}], ")"}]}], "+", 
                    RowBox[{
                    SuperscriptBox[
                    RowBox[{"(", 
                    RowBox[{"\[Beta]", "-", "\[Epsilon]ab"}], ")"}], "2"], 
                    " ", 
                    RowBox[{"(", 
                    RowBox[{"\[Epsilon]ab", "+", 
                    RowBox[{"\[Epsilon]ab", " ", 
                    SqrtBox[
                    FractionBox[
                    RowBox[{
                    RowBox[{"\[Alpha]", " ", "\[Beta]"}], "+", 
                    RowBox[{"4", " ", "m", " ", "\[Epsilon]ab"}], "-", 
                    RowBox[{"\[Alpha]", " ", "\[Epsilon]ab"}]}], 
                    RowBox[{
                    RowBox[{"\[Alpha]", " ", "\[Beta]"}], "-", 
                    RowBox[{"\[Alpha]", " ", "\[Epsilon]ab"}]}]]]}], "+", 
                    RowBox[{"2", " ", "\[Beta]", " ", 
                    RowBox[{"(", 
                    RowBox[{
                    RowBox[{"-", "1"}], "+", 
                    SqrtBox[
                    FractionBox[
                    RowBox[{
                    RowBox[{"\[Alpha]", " ", "\[Beta]"}], "+", 
                    RowBox[{"4", " ", "m", " ", "\[Epsilon]ab"}], "-", 
                    RowBox[{"\[Alpha]", " ", "\[Epsilon]ab"}]}], 
                    RowBox[{
                    RowBox[{"\[Alpha]", " ", "\[Beta]"}], "-", 
                    RowBox[{"\[Alpha]", " ", "\[Epsilon]ab"}]}]]]}], 
                    ")"}]}]}], ")"}]}]}], ")"}]}]}], ")"}]}]}], ")"}]}]}]}], 
          ")"}]}]}], "\[LessEqual]", " ", "0"}], "&&", 
      RowBox[{
       RowBox[{
        FractionBox["1", 
         RowBox[{"4", " ", "\[Alpha]", " ", "\[Epsilon]ab"}]], 
        RowBox[{"(", 
         RowBox[{
          RowBox[{"4", " ", "m", " ", "\[Alpha]", " ", "\[Epsilon]ab"}], "-", 
          RowBox[{"\[Alpha]", " ", "\[Epsilon]ab", " ", 
           RowBox[{"(", 
            RowBox[{"\[Alpha]", "-", "\[Beta]", "+", "\[Epsilon]ab"}], ")"}], 
           " ", 
           RowBox[{"(", 
            RowBox[{"1", "+", 
             SqrtBox[
              FractionBox[
               RowBox[{
                RowBox[{"\[Alpha]", " ", "\[Beta]"}], "+", 
                RowBox[{"4", " ", "m", " ", "\[Epsilon]ab"}], "-", 
                RowBox[{"\[Alpha]", " ", "\[Epsilon]ab"}]}], 
               RowBox[{
                RowBox[{"\[Alpha]", " ", "\[Beta]"}], "-", 
                RowBox[{"\[Alpha]", " ", "\[Epsilon]ab"}]}]]]}], ")"}]}], "+", 
          RowBox[{
           SqrtBox["2"], " ", 
           RowBox[{"\[Sqrt]", 
            RowBox[{"(", 
             RowBox[{
              FractionBox["1", 
               RowBox[{"\[Beta]", "-", "\[Epsilon]ab"}]], 
              RowBox[{"\[Alpha]", " ", 
               RowBox[{"(", 
                RowBox[{
                 RowBox[{"2", " ", "m", " ", 
                  SuperscriptBox[
                   RowBox[{"(", 
                    RowBox[{"\[Beta]", "-", "\[Epsilon]ab"}], ")"}], "2"], 
                  " ", 
                  SuperscriptBox["\[Epsilon]ab", "3"]}], "-", 
                 RowBox[{
                  SuperscriptBox["\[Alpha]", "3"], " ", 
                  RowBox[{"(", 
                   RowBox[{"\[Beta]", "-", "\[Epsilon]ab"}], ")"}], " ", 
                  RowBox[{"(", 
                   RowBox[{
                    RowBox[{"4", " ", 
                    SuperscriptBox["\[Beta]", "2"], " ", 
                    RowBox[{"(", 
                    RowBox[{
                    RowBox[{"-", "1"}], "+", 
                    SqrtBox[
                    FractionBox[
                    RowBox[{
                    RowBox[{"\[Alpha]", " ", "\[Beta]"}], "+", 
                    RowBox[{"4", " ", "m", " ", "\[Epsilon]ab"}], "-", 
                    RowBox[{"\[Alpha]", " ", "\[Epsilon]ab"}]}], 
                    RowBox[{
                    RowBox[{"\[Alpha]", " ", "\[Beta]"}], "-", 
                    RowBox[{"\[Alpha]", " ", "\[Epsilon]ab"}]}]]]}], ")"}]}], 
                    "-", 
                    RowBox[{"4", " ", "\[Beta]", " ", "\[Epsilon]ab", " ", 
                    RowBox[{"(", 
                    RowBox[{
                    RowBox[{"-", "1"}], "+", 
                    SqrtBox[
                    FractionBox[
                    RowBox[{
                    RowBox[{"\[Alpha]", " ", "\[Beta]"}], "+", 
                    RowBox[{"4", " ", "m", " ", "\[Epsilon]ab"}], "-", 
                    RowBox[{"\[Alpha]", " ", "\[Epsilon]ab"}]}], 
                    RowBox[{
                    RowBox[{"\[Alpha]", " ", "\[Beta]"}], "-", 
                    RowBox[{"\[Alpha]", " ", "\[Epsilon]ab"}]}]]]}], ")"}]}], 
                    "-", 
                    RowBox[{
                    SuperscriptBox["\[Epsilon]ab", "2"], " ", 
                    RowBox[{"(", 
                    RowBox[{"1", "+", 
                    SqrtBox[
                    FractionBox[
                    RowBox[{
                    RowBox[{"\[Alpha]", " ", "\[Beta]"}], "+", 
                    RowBox[{"4", " ", "m", " ", "\[Epsilon]ab"}], "-", 
                    RowBox[{"\[Alpha]", " ", "\[Epsilon]ab"}]}], 
                    RowBox[{
                    RowBox[{"\[Alpha]", " ", "\[Beta]"}], "-", 
                    RowBox[{"\[Alpha]", " ", "\[Epsilon]ab"}]}]]]}], 
                    ")"}]}]}], ")"}]}], "+", 
                 RowBox[{"\[Alpha]", " ", 
                  RowBox[{"(", 
                   RowBox[{"\[Beta]", "-", "\[Epsilon]ab"}], ")"}], " ", 
                  SuperscriptBox["\[Epsilon]ab", "2"], " ", 
                  RowBox[{"(", 
                   RowBox[{
                    RowBox[{"8", " ", 
                    SuperscriptBox["m", "2"]}], "+", 
                    RowBox[{
                    SuperscriptBox[
                    RowBox[{"(", 
                    RowBox[{"\[Beta]", "-", "\[Epsilon]ab"}], ")"}], "2"], 
                    " ", 
                    RowBox[{"(", 
                    RowBox[{"1", "+", 
                    SqrtBox[
                    FractionBox[
                    RowBox[{
                    RowBox[{"\[Alpha]", " ", "\[Beta]"}], "+", 
                    RowBox[{"4", " ", "m", " ", "\[Epsilon]ab"}], "-", 
                    RowBox[{"\[Alpha]", " ", "\[Epsilon]ab"}]}], 
                    RowBox[{
                    RowBox[{"\[Alpha]", " ", "\[Beta]"}], "-", 
                    RowBox[{"\[Alpha]", " ", "\[Epsilon]ab"}]}]]]}], ")"}]}], 
                    "+", 
                    RowBox[{"4", " ", "m", " ", 
                    RowBox[{"(", 
                    RowBox[{
                    RowBox[{"\[Beta]", " ", 
                    RowBox[{"(", 
                    RowBox[{
                    RowBox[{"-", "3"}], "+", 
                    SqrtBox[
                    FractionBox[
                    RowBox[{
                    RowBox[{"\[Alpha]", " ", "\[Beta]"}], "+", 
                    RowBox[{"4", " ", "m", " ", "\[Epsilon]ab"}], "-", 
                    RowBox[{"\[Alpha]", " ", "\[Epsilon]ab"}]}], 
                    RowBox[{
                    RowBox[{"\[Alpha]", " ", "\[Beta]"}], "-", 
                    RowBox[{"\[Alpha]", " ", "\[Epsilon]ab"}]}]]]}], ")"}]}], 
                    "-", 
                    RowBox[{"\[Epsilon]ab", " ", 
                    RowBox[{"(", 
                    RowBox[{
                    RowBox[{"-", "2"}], "+", 
                    SqrtBox[
                    FractionBox[
                    RowBox[{
                    RowBox[{"\[Alpha]", " ", "\[Beta]"}], "+", 
                    RowBox[{"4", " ", "m", " ", "\[Epsilon]ab"}], "-", 
                    RowBox[{"\[Alpha]", " ", "\[Epsilon]ab"}]}], 
                    RowBox[{
                    RowBox[{"\[Alpha]", " ", "\[Beta]"}], "-", 
                    RowBox[{"\[Alpha]", " ", "\[Epsilon]ab"}]}]]]}], 
                    ")"}]}]}], ")"}]}]}], ")"}]}], "+", 
                 RowBox[{"2", " ", 
                  SuperscriptBox["\[Alpha]", "2"], " ", "\[Epsilon]ab", " ", 
                  RowBox[{"(", 
                   RowBox[{
                    RowBox[{
                    RowBox[{"-", "m"}], " ", 
                    RowBox[{"(", 
                    RowBox[{
                    RowBox[{"2", " ", "\[Beta]"}], "-", "\[Epsilon]ab"}], 
                    ")"}], " ", 
                    RowBox[{"(", 
                    RowBox[{
                    RowBox[{"\[Epsilon]ab", " ", 
                    RowBox[{"(", 
                    RowBox[{"3", "-", 
                    RowBox[{"2", " ", 
                    SqrtBox[
                    FractionBox[
                    RowBox[{
                    RowBox[{"\[Alpha]", " ", "\[Beta]"}], "+", 
                    RowBox[{"4", " ", "m", " ", "\[Epsilon]ab"}], "-", 
                    RowBox[{"\[Alpha]", " ", "\[Epsilon]ab"}]}], 
                    RowBox[{
                    RowBox[{"\[Alpha]", " ", "\[Beta]"}], "-", 
                    RowBox[{"\[Alpha]", " ", "\[Epsilon]ab"}]}]]]}]}], 
                    ")"}]}], "+", 
                    RowBox[{"2", " ", "\[Beta]", " ", 
                    RowBox[{"(", 
                    RowBox[{
                    RowBox[{"-", "2"}], "+", 
                    SqrtBox[
                    FractionBox[
                    RowBox[{
                    RowBox[{"\[Alpha]", " ", "\[Beta]"}], "+", 
                    RowBox[{"4", " ", "m", " ", "\[Epsilon]ab"}], "-", 
                    RowBox[{"\[Alpha]", " ", "\[Epsilon]ab"}]}], 
                    RowBox[{
                    RowBox[{"\[Alpha]", " ", "\[Beta]"}], "-", 
                    RowBox[{"\[Alpha]", " ", "\[Epsilon]ab"}]}]]]}], 
                    ")"}]}]}], ")"}]}], "+", 
                    RowBox[{
                    SuperscriptBox[
                    RowBox[{"(", 
                    RowBox[{"\[Beta]", "-", "\[Epsilon]ab"}], ")"}], "2"], 
                    " ", 
                    RowBox[{"(", 
                    RowBox[{"\[Epsilon]ab", "+", 
                    RowBox[{"\[Epsilon]ab", " ", 
                    SqrtBox[
                    FractionBox[
                    RowBox[{
                    RowBox[{"\[Alpha]", " ", "\[Beta]"}], "+", 
                    RowBox[{"4", " ", "m", " ", "\[Epsilon]ab"}], "-", 
                    RowBox[{"\[Alpha]", " ", "\[Epsilon]ab"}]}], 
                    RowBox[{
                    RowBox[{"\[Alpha]", " ", "\[Beta]"}], "-", 
                    RowBox[{"\[Alpha]", " ", "\[Epsilon]ab"}]}]]]}], "+", 
                    RowBox[{"2", " ", "\[Beta]", " ", 
                    RowBox[{"(", 
                    RowBox[{
                    RowBox[{"-", "1"}], "+", 
                    SqrtBox[
                    FractionBox[
                    RowBox[{
                    RowBox[{"\[Alpha]", " ", "\[Beta]"}], "+", 
                    RowBox[{"4", " ", "m", " ", "\[Epsilon]ab"}], "-", 
                    RowBox[{"\[Alpha]", " ", "\[Epsilon]ab"}]}], 
                    RowBox[{
                    RowBox[{"\[Alpha]", " ", "\[Beta]"}], "-", 
                    RowBox[{"\[Alpha]", " ", "\[Epsilon]ab"}]}]]]}], 
                    ")"}]}]}], ")"}]}]}], ")"}]}]}], ")"}]}]}], ")"}]}]}]}], 
         ")"}]}], "\[LessEqual]", " ", "0"}]}], "}"}], "/.", 
    RowBox[{"m", "\[Rule]", 
     FractionBox[
      RowBox[{"\[Alpha]", " ", "\[Beta]"}], 
      RowBox[{"\[Beta]", "-", "\[Epsilon]ab"}]]}]}], ",", 
   RowBox[{
    RowBox[{"\[Alpha]", ">", "0"}], "&&", 
    RowBox[{"\[Epsilon]ab", "<", "0"}], "&&", 
    RowBox[{"\[Beta]", "<", "0"}], "&&", 
    RowBox[{
     RowBox[{"\[Beta]", "-", "\[Epsilon]ab"}], "<", "0"}]}]}], "]"}]], "Input",
 CellChangeTimes->{{3.666682882136053*^9, 3.6666829217183714`*^9}, {
   3.6666829826155586`*^9, 3.666682987006638*^9}, {3.666683100214406*^9, 
   3.666683148587308*^9}, {3.666683240269001*^9, 3.666683246363408*^9}, {
   3.666683286680224*^9, 3.6666832905712996`*^9}, {3.6666833396546445`*^9, 
   3.6666833442332587`*^9}, 3.666684057351845*^9, {3.6666842456187177`*^9, 
   3.6666842522547593`*^9}}],

Cell[BoxData[
 RowBox[{"{", 
  RowBox[{
   RowBox[{"\[Alpha]", "+", "\[Beta]"}], "\[LessEqual]", "\[Epsilon]ab"}], 
  "}"}]], "Output",
 CellChangeTimes->{{3.666682883386137*^9, 3.666682891512006*^9}, 
   3.666682987662924*^9, {3.6666831172786803`*^9, 3.6666831497749667`*^9}, 
   3.6666832516139603`*^9, 3.6666832940872574`*^9, 3.666683746033781*^9, 
   3.666684063171801*^9, 3.666684261270714*^9}]
}, Open  ]],

Cell["If \[Epsilon]ab is < 0 and \[Alpha]>0", "Text",
 CellChangeTimes->{{3.6651492085291843`*^9, 3.665149225591941*^9}, {
  3.6651505029222593`*^9, 3.665150504320967*^9}, {3.6666790315682735`*^9, 
  3.6666790359281173`*^9}},
 Background->RGBColor[1, 0.85, 0.85]],

Cell[BoxData[
 RowBox[{
  RowBox[{"\[Epsilon]ab", "<", "0"}], "&&", 
  RowBox[{"(", 
   RowBox[{
    RowBox[{"(", 
     RowBox[{
      RowBox[{"\[Beta]", "<", "\[Epsilon]ab"}], "&&", 
      RowBox[{"\[Alpha]", ">", "0"}], "&&", 
      RowBox[{"m", "\[GreaterEqual]", "0"}]}], ")"}], "||", 
    RowBox[{"(", 
     RowBox[{
      RowBox[{"\[Beta]", ">", "\[Epsilon]ab"}], "&&", 
      RowBox[{"\[Alpha]", ">", "0"}], "&&", 
      RowBox[{"0", "\[LessEqual]", "m", "<", 
       FractionBox[
        RowBox[{
         RowBox[{
          RowBox[{"-", "\[Alpha]"}], " ", "\[Beta]"}], "+", 
         RowBox[{"\[Alpha]", " ", "\[Epsilon]ab"}]}], 
        RowBox[{"4", " ", "\[Epsilon]ab"}]]}]}], ")"}]}], ")"}]}]], "Input"],

Cell[CellGroupData[{

Cell[BoxData[
 RowBox[{"Reduce", "[", " ", 
  RowBox[{
   RowBox[{"0", "<", " ", "m", "<", " ", 
    FractionBox[
     RowBox[{
      RowBox[{"(", 
       RowBox[{"\[Alpha]", "-", "\[Epsilon]ab"}], ")"}], " ", 
      RowBox[{"(", 
       RowBox[{
        RowBox[{"-", "\[Beta]"}], "+", "\[Epsilon]ab"}], ")"}]}], "\[Alpha]"],
     "\[LessEqual]", "  ", 
    FractionBox[
     RowBox[{"\[Alpha]", " ", "\[Beta]"}], 
     RowBox[{"\[Beta]", "-", "\[Epsilon]ab"}]]}], "&&", 
   RowBox[{"\[Epsilon]ab", "<", "0"}], "&&", 
   RowBox[{"(", 
    RowBox[{
     RowBox[{"(", 
      RowBox[{
       RowBox[{"\[Beta]", "<", "\[Epsilon]ab"}], "&&", 
       RowBox[{"\[Alpha]", ">", "0"}], "&&", 
       RowBox[{"m", "\[GreaterEqual]", "0"}]}], ")"}], "||", 
     RowBox[{"(", 
      RowBox[{
       RowBox[{"\[Beta]", ">", "\[Epsilon]ab"}], "&&", 
       RowBox[{"\[Alpha]", ">", "0"}], "&&", 
       RowBox[{"0", "\[LessEqual]", "m", "<", 
        FractionBox[
         RowBox[{
          RowBox[{
           RowBox[{"-", "\[Alpha]"}], " ", "\[Beta]"}], "+", 
          RowBox[{"\[Alpha]", " ", "\[Epsilon]ab"}]}], 
         RowBox[{"4", " ", "\[Epsilon]ab"}]]}]}], ")"}]}], ")"}]}], 
  "]"}]], "Input",
 CellChangeTimes->{{3.665149241418968*^9, 3.665149284714468*^9}, {
   3.6651493149376345`*^9, 3.665149323096263*^9}, 3.665149986350793*^9, {
   3.665150025283348*^9, 3.6651500339539366`*^9}, {3.665150072359211*^9, 
   3.665150107250465*^9}, {3.6651504157923794`*^9, 3.6651504441716847`*^9}, 
   3.6651505560566044`*^9, {3.665150646936428*^9, 3.665150674797729*^9}, {
   3.666679875534483*^9, 3.6666798758001375`*^9}, {3.669469718936743*^9, 
   3.669469733008791*^9}}],

Cell[BoxData[
 RowBox[{
  RowBox[{"\[Epsilon]ab", "<", "0"}], "&&", 
  RowBox[{"\[Beta]", "<", "\[Epsilon]ab"}], "&&", 
  RowBox[{"\[Alpha]", "\[GreaterEqual]", 
   RowBox[{
    RowBox[{"-", "\[Beta]"}], "+", "\[Epsilon]ab"}]}], "&&", 
  RowBox[{"0", "<", "m", "<", 
   FractionBox[
    RowBox[{
     RowBox[{
      RowBox[{"-", "\[Alpha]"}], " ", "\[Beta]"}], "+", 
     RowBox[{"\[Alpha]", " ", "\[Epsilon]ab"}], "+", 
     RowBox[{"\[Beta]", " ", "\[Epsilon]ab"}], "-", 
     SuperscriptBox["\[Epsilon]ab", "2"]}], "\[Alpha]"]}]}]], "Output",
 CellChangeTimes->{{3.6651492641753674`*^9, 3.6651492852047167`*^9}, {
   3.665149315726734*^9, 3.6651493235380216`*^9}, 3.6651499869163013`*^9, {
   3.6651500258087707`*^9, 3.6651500344915314`*^9}, {3.665150072842496*^9, 
   3.6651501075803385`*^9}, 3.6651503163785295`*^9, {3.665150417099859*^9, 
   3.665150444725174*^9}, {3.6651506657148414`*^9, 3.665150675483553*^9}, 
   3.666679883194005*^9, {3.6694697203414183`*^9, 3.6694697334367323`*^9}}]
}, Open  ]],

Cell[CellGroupData[{

Cell[BoxData[
 RowBox[{"Reduce", "[", "  ", 
  RowBox[{
   RowBox[{"0", "<", "m", "<", 
    FractionBox[
     RowBox[{"\[Alpha]", " ", "\[Beta]"}], 
     RowBox[{"\[Beta]", "-", "\[Epsilon]ab"}]], "\[LessEqual]", "   ", 
    FractionBox[
     RowBox[{
      RowBox[{"(", 
       RowBox[{"\[Alpha]", "-", "\[Epsilon]ab"}], ")"}], " ", 
      RowBox[{"(", 
       RowBox[{
        RowBox[{"-", "\[Beta]"}], "+", "\[Epsilon]ab"}], ")"}]}], 
     "\[Alpha]"]}], "&&", 
   RowBox[{"\[Epsilon]ab", "<", "0"}], "&&", 
   RowBox[{"(", 
    RowBox[{
     RowBox[{"(", 
      RowBox[{
       RowBox[{"\[Beta]", "<", "\[Epsilon]ab"}], "&&", 
       RowBox[{"\[Alpha]", ">", "0"}], "&&", 
       RowBox[{"m", "\[GreaterEqual]", "0"}]}], ")"}], "||", 
     RowBox[{"(", 
      RowBox[{
       RowBox[{"\[Beta]", ">", "\[Epsilon]ab"}], "&&", 
       RowBox[{"\[Alpha]", ">", "0"}], "&&", 
       RowBox[{"0", "\[LessEqual]", "m", "<", 
        FractionBox[
         RowBox[{
          RowBox[{
           RowBox[{"-", "\[Alpha]"}], " ", "\[Beta]"}], "+", 
          RowBox[{"\[Alpha]", " ", "\[Epsilon]ab"}]}], 
         RowBox[{"4", " ", "\[Epsilon]ab"}]]}]}], ")"}]}], ")"}]}], 
  "]"}]], "Input",
 CellChangeTimes->{{3.665149333966473*^9, 3.6651493431830683`*^9}, 
   3.6651499952619796`*^9, {3.6651500537598867`*^9, 3.665150115984111*^9}, {
   3.6651502656894503`*^9, 3.665150271819816*^9}, {3.6651503295660715`*^9, 
   3.665150330489612*^9}, {3.6651506849415655`*^9, 3.6651506912754354`*^9}, {
   3.6666798786441855`*^9, 3.6666798789255066`*^9}, {3.669469738733616*^9, 
   3.6694697397924585`*^9}}],

Cell[BoxData[
 RowBox[{
  RowBox[{"\[Epsilon]ab", "<", "0"}], "&&", 
  RowBox[{"\[Beta]", "<", "\[Epsilon]ab"}], "&&", 
  RowBox[{"0", "<", "\[Alpha]", "\[LessEqual]", 
   RowBox[{
    RowBox[{"-", "\[Beta]"}], "+", "\[Epsilon]ab"}]}], "&&", 
  RowBox[{"0", "<", "m", "<", 
   FractionBox[
    RowBox[{"\[Alpha]", " ", "\[Beta]"}], 
    RowBox[{"\[Beta]", "-", "\[Epsilon]ab"}]]}]}]], "Output",
 CellChangeTimes->{
  3.6651493435550575`*^9, 3.6651499957643204`*^9, {3.6651500418019433`*^9, 
   3.6651500679887514`*^9}, {3.6651500996997194`*^9, 3.665150116336229*^9}, 
   3.6651502729539676`*^9, 3.6651503310350914`*^9, 3.6651506918526964`*^9, 
   3.6666798794723973`*^9, 3.669469740168685*^9}]
}, Open  ]],

Cell["\<\
The internal equilibrium always leaves through one of the two boundaries \
equilibrium\
\>", "Text",
 CellChangeTimes->{{3.6666843408966804`*^9, 3.6666843601795297`*^9}, {
  3.7796313402153273`*^9, 3.7796313423714294`*^9}}],

Cell["If \[Epsilon]ab is < 0 and \[Alpha]<0,", "Text",
 CellChangeTimes->{{3.6651492085291843`*^9, 3.665149225591941*^9}, {
   3.6651505029222593`*^9, 3.665150504320967*^9}, {3.6666790315682735`*^9, 
   3.6666790426475506`*^9}, {3.666685666852487*^9, 3.6666856848903265`*^9}, 
   3.6666857593247595`*^9},
 Background->RGBColor[1, 0.85, 0.85]],

Cell[CellGroupData[{

Cell[BoxData[
 RowBox[{"Reduce", "[", 
  RowBox[{
   RowBox[{
    FractionBox[
     RowBox[{
      RowBox[{"\[Alpha]", " ", "\[Beta]"}], "+", 
      RowBox[{"4", " ", "m", " ", "\[Epsilon]ab"}], "-", 
      RowBox[{"\[Alpha]", " ", "\[Epsilon]ab"}]}], 
     RowBox[{
      RowBox[{"\[Alpha]", " ", "\[Beta]"}], "-", 
      RowBox[{"\[Alpha]", " ", "\[Epsilon]ab"}]}]], ">", "0"}], "&&", 
   RowBox[{"\[Alpha]", "<", "0"}], "&&", 
   RowBox[{"\[Epsilon]ab", "<", "0"}], "&&", 
   RowBox[{"m", "\[GreaterEqual]", " ", "0"}]}], "]"}]], "Input",
 CellChangeTimes->{3.6666789675145082`*^9}],

Cell[BoxData[
 RowBox[{
  RowBox[{"\[Epsilon]ab", "<", "0"}], "&&", 
  RowBox[{"(", 
   RowBox[{
    RowBox[{"(", 
     RowBox[{
      RowBox[{"\[Beta]", "<", "\[Epsilon]ab"}], "&&", 
      RowBox[{"\[Alpha]", "<", "0"}], "&&", 
      RowBox[{"0", "\[LessEqual]", "m", "<", 
       FractionBox[
        RowBox[{
         RowBox[{
          RowBox[{"-", "\[Alpha]"}], " ", "\[Beta]"}], "+", 
         RowBox[{"\[Alpha]", " ", "\[Epsilon]ab"}]}], 
        RowBox[{"4", " ", "\[Epsilon]ab"}]]}]}], ")"}], "||", 
    RowBox[{"(", 
     RowBox[{
      RowBox[{"\[Beta]", ">", "\[Epsilon]ab"}], "&&", 
      RowBox[{"\[Alpha]", "<", "0"}], "&&", 
      RowBox[{"m", "\[GreaterEqual]", "0"}]}], ")"}]}], ")"}]}]], "Output",
 CellChangeTimes->{3.6666789704367313`*^9}]
}, Open  ]],

Cell[CellGroupData[{

Cell[BoxData[
 RowBox[{"Reduce", "[", 
  RowBox[{
   RowBox[{
    RowBox[{"0", "\[LessEqual]", " ", 
     RowBox[{
      RowBox[{
       RowBox[{"\[Alpha]", "/", "2"}], "/", "\[Epsilon]ab"}], " ", 
      RowBox[{"(", 
       RowBox[{"1", "+", 
        RowBox[{"\[Sqrt]", 
         RowBox[{"(", 
          RowBox[{"1", "-", 
           RowBox[{"4", " ", "m", " ", 
            RowBox[{
             RowBox[{"\[Epsilon]ab", " ", "/", "\[Alpha]"}], " ", "/", 
             RowBox[{"(", 
              RowBox[{"\[Epsilon]ab", "-", "\[Beta]"}], ")"}]}]}]}], 
          ")"}]}]}], ")"}]}], "\[LessEqual]", "1"}], "&&", 
    RowBox[{
     RowBox[{"1", "-", 
      RowBox[{
       RowBox[{
        RowBox[{
         RowBox[{"(", 
          RowBox[{"\[Epsilon]ab", "-", "\[Beta]"}], ")"}], "/", "2"}], "/", 
        "\[Epsilon]ab"}], " ", 
       RowBox[{"(", 
        RowBox[{"1", "+", 
         RowBox[{"\[Sqrt]", 
          RowBox[{"(", 
           RowBox[{"1", "-", 
            RowBox[{"4", " ", "m", " ", 
             RowBox[{
              RowBox[{"\[Epsilon]ab", " ", "/", "\[Alpha]"}], " ", "/", 
              RowBox[{"(", 
               RowBox[{"\[Epsilon]ab", "-", "\[Beta]"}], ")"}]}]}]}], 
           ")"}]}]}], ")"}]}]}], "\[LessEqual]", "1"}], "&&", 
    RowBox[{
     FractionBox[
      RowBox[{
       RowBox[{"\[Alpha]", " ", "\[Beta]"}], "+", 
       RowBox[{"4", " ", "m", " ", "\[Epsilon]ab"}], "-", 
       RowBox[{"\[Alpha]", " ", "\[Epsilon]ab"}]}], 
      RowBox[{
       RowBox[{"\[Alpha]", " ", "\[Beta]"}], "-", 
       RowBox[{"\[Alpha]", " ", "\[Epsilon]ab"}]}]], ">", "0"}], "&&", " ", 
    RowBox[{"\[Epsilon]ab", "<", "0"}], "&&", 
    RowBox[{"\[Alpha]", "<", "0"}], "&&", 
    RowBox[{"m", ">", "0"}]}], ",", "Reals"}], "]"}]], "Input",
 CellChangeTimes->{{3.6666853724691277`*^9, 3.6666854160229597`*^9}, {
  3.66668557221832*^9, 3.6666856287797766`*^9}, {3.6666857368519306`*^9, 
  3.666685752391368*^9}, {3.6666857898248844`*^9, 3.666685796263928*^9}}],

Cell[BoxData[
 RowBox[{
  RowBox[{"\[Epsilon]ab", "<", "0"}], "&&", 
  RowBox[{"\[Epsilon]ab", "<", "\[Alpha]", "<", "0"}], "&&", 
  RowBox[{"\[Beta]", ">", "\[Epsilon]ab"}], "&&", 
  RowBox[{"0", "<", "m", "\[LessEqual]", 
   FractionBox[
    RowBox[{
     RowBox[{
      RowBox[{"-", "\[Alpha]"}], " ", "\[Beta]"}], "+", 
     RowBox[{"\[Alpha]", " ", "\[Epsilon]ab"}], "+", 
     RowBox[{"\[Beta]", " ", "\[Epsilon]ab"}], "-", 
     SuperscriptBox["\[Epsilon]ab", "2"]}], "\[Alpha]"]}]}]], "Output",
 CellChangeTimes->{{3.6666853832175045`*^9, 3.66668541695427*^9}, {
   3.6666855729791775`*^9, 3.666685629156769*^9}, {3.6666857372478437`*^9, 
   3.666685753357322*^9}, 3.666685796990252*^9}]
}, Open  ]],

Cell[CellGroupData[{

Cell[BoxData[
 RowBox[{
  RowBox[{
   RowBox[{"{", 
    RowBox[{
     RowBox[{"{", 
      RowBox[{
       RowBox[{
        RowBox[{"-", "m"}], "+", "\[Alpha]", "-", 
        RowBox[{"pB", " ", "\[Beta]"}], "+", 
        RowBox[{"pB", " ", 
         RowBox[{"(", 
          RowBox[{"\[Beta]", "-", "\[Epsilon]ab"}], ")"}]}], "-", 
        RowBox[{"2", " ", "pA", " ", 
         RowBox[{"(", 
          RowBox[{"\[Alpha]", "-", 
           RowBox[{"pB", " ", "\[Epsilon]ab"}]}], ")"}]}]}], ",", 
       RowBox[{"pA", " ", 
        RowBox[{"(", 
         RowBox[{
          RowBox[{"-", "\[Epsilon]ab"}], "+", 
          RowBox[{"pA", " ", "\[Epsilon]ab"}]}], ")"}]}]}], "}"}], ",", 
     RowBox[{"{", 
      RowBox[{
       RowBox[{"pB", " ", 
        RowBox[{"(", 
         RowBox[{
          RowBox[{"-", "\[Epsilon]ab"}], "+", 
          RowBox[{"pB", " ", "\[Epsilon]ab"}]}], ")"}]}], ",", 
       RowBox[{
        RowBox[{"-", "m"}], "+", "\[Beta]", "-", 
        RowBox[{"pB", " ", "\[Beta]"}], "+", 
        RowBox[{"pA", " ", 
         RowBox[{"(", 
          RowBox[{"\[Alpha]", "-", "\[Epsilon]ab"}], ")"}]}], "+", 
        RowBox[{"pB", " ", 
         RowBox[{"(", 
          RowBox[{
           RowBox[{"-", "\[Beta]"}], "+", 
           RowBox[{"pA", " ", "\[Epsilon]ab"}]}], ")"}]}], "-", 
        RowBox[{"pA", " ", 
         RowBox[{"(", 
          RowBox[{"\[Alpha]", "-", 
           RowBox[{"pB", " ", "\[Epsilon]ab"}]}], ")"}]}]}]}], "}"}]}], "}"}],
    "/.", 
   RowBox[{"{", 
    RowBox[{
     RowBox[{"pB", "->", " ", 
      RowBox[{
       RowBox[{
        RowBox[{"\[Alpha]", "/", "2"}], "/", "\[Epsilon]ab"}], " ", 
       RowBox[{"(", 
        RowBox[{"1", "+", 
         RowBox[{"\[Sqrt]", 
          RowBox[{"(", 
           RowBox[{"1", "-", 
            RowBox[{"4", " ", "m", " ", 
             RowBox[{
              RowBox[{"\[Epsilon]ab", " ", "/", "\[Alpha]"}], " ", "/", 
              RowBox[{"(", 
               RowBox[{"\[Epsilon]ab", "-", "\[Beta]"}], ")"}]}]}]}], 
           ")"}]}]}], ")"}]}]}], ",", 
     RowBox[{"pA", "->", 
      RowBox[{"1", "-", 
       RowBox[{
        RowBox[{
         RowBox[{
          RowBox[{"(", 
           RowBox[{"\[Epsilon]ab", "-", "\[Beta]"}], ")"}], "/", "2"}], "/", 
         "\[Epsilon]ab"}], " ", 
        RowBox[{"(", 
         RowBox[{"1", "+", 
          RowBox[{"\[Sqrt]", 
           RowBox[{"(", 
            RowBox[{"1", "-", 
             RowBox[{"4", " ", "m", " ", 
              RowBox[{
               RowBox[{"\[Epsilon]ab", " ", "/", "\[Alpha]"}], " ", "/", 
               RowBox[{"(", 
                RowBox[{"\[Epsilon]ab", "-", "\[Beta]"}], ")"}]}]}]}], 
            ")"}]}]}], ")"}]}]}]}]}], "}"}]}], "//", 
  "FullSimplify"}]], "Input",
 CellChangeTimes->{{3.6666863196180773`*^9, 3.6666863302483177`*^9}}],

Cell[BoxData[
 RowBox[{"{", 
  RowBox[{
   RowBox[{"{", 
    RowBox[{
     RowBox[{"m", "-", 
      FractionBox["\[Alpha]", "2"], "+", 
      RowBox[{
       FractionBox["1", "2"], " ", "\[Alpha]", " ", 
       SqrtBox[
        RowBox[{"1", "+", 
         FractionBox[
          RowBox[{"4", " ", "m", " ", "\[Epsilon]ab"}], 
          RowBox[{
           RowBox[{"\[Alpha]", " ", "\[Beta]"}], "-", 
           RowBox[{"\[Alpha]", " ", "\[Epsilon]ab"}]}]]}]]}]}], ",", 
     FractionBox[
      RowBox[{
       RowBox[{"(", 
        RowBox[{"\[Beta]", "-", "\[Epsilon]ab"}], ")"}], " ", 
       RowBox[{"(", 
        RowBox[{
         RowBox[{"2", " ", "m", " ", "\[Epsilon]ab"}], "+", 
         RowBox[{"\[Alpha]", " ", "\[Beta]", " ", 
          RowBox[{"(", 
           RowBox[{"1", "+", 
            SqrtBox[
             FractionBox[
              RowBox[{
               RowBox[{"\[Alpha]", " ", "\[Beta]"}], "+", 
               RowBox[{"4", " ", "m", " ", "\[Epsilon]ab"}], "-", 
               RowBox[{"\[Alpha]", " ", "\[Epsilon]ab"}]}], 
              RowBox[{
               RowBox[{"\[Alpha]", " ", "\[Beta]"}], "-", 
               RowBox[{"\[Alpha]", " ", "\[Epsilon]ab"}]}]]]}], ")"}]}]}], 
        ")"}]}], 
      RowBox[{"2", " ", "\[Alpha]", " ", "\[Epsilon]ab"}]]}], "}"}], ",", 
   RowBox[{"{", 
    RowBox[{
     FractionBox[
      RowBox[{"\[Alpha]", " ", 
       RowBox[{"(", 
        RowBox[{"1", "+", 
         SqrtBox[
          RowBox[{"1", "+", 
           FractionBox[
            RowBox[{"4", " ", "m", " ", "\[Epsilon]ab"}], 
            RowBox[{
             RowBox[{"\[Alpha]", " ", "\[Beta]"}], "-", 
             RowBox[{"\[Alpha]", " ", "\[Epsilon]ab"}]}]]}]]}], ")"}], " ", 
       RowBox[{"(", 
        RowBox[{"\[Alpha]", "-", 
         RowBox[{"2", " ", "\[Epsilon]ab"}], "+", 
         RowBox[{"\[Alpha]", " ", 
          SqrtBox[
           RowBox[{"1", "+", 
            FractionBox[
             RowBox[{"4", " ", "m", " ", "\[Epsilon]ab"}], 
             RowBox[{
              RowBox[{"\[Alpha]", " ", "\[Beta]"}], "-", 
              RowBox[{"\[Alpha]", " ", "\[Epsilon]ab"}]}]]}]]}]}], ")"}]}], 
      RowBox[{"4", " ", "\[Epsilon]ab"}]], ",", 
     RowBox[{
      FractionBox["1", "2"], " ", 
      RowBox[{"(", 
       RowBox[{
        RowBox[{"2", " ", "m"}], "-", 
        RowBox[{
         RowBox[{"(", 
          RowBox[{"\[Beta]", "-", "\[Epsilon]ab"}], ")"}], " ", 
         RowBox[{"(", 
          RowBox[{
           RowBox[{"-", "1"}], "+", 
           SqrtBox[
            FractionBox[
             RowBox[{
              RowBox[{"\[Alpha]", " ", "\[Beta]"}], "+", 
              RowBox[{"4", " ", "m", " ", "\[Epsilon]ab"}], "-", 
              RowBox[{"\[Alpha]", " ", "\[Epsilon]ab"}]}], 
             RowBox[{
              RowBox[{"\[Alpha]", " ", "\[Beta]"}], "-", 
              RowBox[{"\[Alpha]", " ", "\[Epsilon]ab"}]}]]]}], ")"}]}]}], 
       ")"}]}]}], "}"}]}], "}"}]], "Output",
 CellChangeTimes->{3.6666863320992336`*^9}]
}, Open  ]],

Cell[CellGroupData[{

Cell[BoxData[
 RowBox[{
  RowBox[{"Eigenvalues", "[", "%", "]"}], "//", "FullSimplify"}]], "Input",
 CellChangeTimes->{{3.666686333981261*^9, 3.6666863396594763`*^9}}],

Cell[BoxData[
 RowBox[{"{", 
  RowBox[{
   RowBox[{
    FractionBox["1", 
     RowBox[{"4", " ", "\[Alpha]", " ", "\[Epsilon]ab"}]], 
    RowBox[{"(", 
     RowBox[{
      RowBox[{"4", " ", "m", " ", "\[Alpha]", " ", "\[Epsilon]ab"}], "+", 
      RowBox[{"\[Alpha]", " ", "\[Epsilon]ab", " ", 
       RowBox[{"(", 
        RowBox[{"\[Alpha]", "-", "\[Beta]", "+", "\[Epsilon]ab"}], ")"}], " ", 
       RowBox[{"(", 
        RowBox[{
         RowBox[{"-", "1"}], "+", 
         SqrtBox[
          FractionBox[
           RowBox[{
            RowBox[{"\[Alpha]", " ", "\[Beta]"}], "+", 
            RowBox[{"4", " ", "m", " ", "\[Epsilon]ab"}], "-", 
            RowBox[{"\[Alpha]", " ", "\[Epsilon]ab"}]}], 
           RowBox[{
            RowBox[{"\[Alpha]", " ", "\[Beta]"}], "-", 
            RowBox[{"\[Alpha]", " ", "\[Epsilon]ab"}]}]]]}], ")"}]}], "-", 
      RowBox[{
       SqrtBox["2"], " ", 
       RowBox[{"\[Sqrt]", 
        RowBox[{"(", 
         RowBox[{
          FractionBox["1", 
           RowBox[{"\[Beta]", "-", "\[Epsilon]ab"}]], 
          RowBox[{"\[Alpha]", " ", 
           RowBox[{"(", 
            RowBox[{
             RowBox[{"2", " ", "m", " ", 
              SuperscriptBox[
               RowBox[{"(", 
                RowBox[{"\[Beta]", "-", "\[Epsilon]ab"}], ")"}], "2"], " ", 
              SuperscriptBox["\[Epsilon]ab", "3"]}], "+", 
             RowBox[{
              SuperscriptBox["\[Alpha]", "3"], " ", 
              RowBox[{"(", 
               RowBox[{"\[Beta]", "-", "\[Epsilon]ab"}], ")"}], " ", 
              RowBox[{"(", 
               RowBox[{
                RowBox[{
                 RowBox[{"-", 
                  SuperscriptBox["\[Epsilon]ab", "2"]}], " ", 
                 RowBox[{"(", 
                  RowBox[{
                   RowBox[{"-", "1"}], "+", 
                   SqrtBox[
                    FractionBox[
                    RowBox[{
                    RowBox[{"\[Alpha]", " ", "\[Beta]"}], "+", 
                    RowBox[{"4", " ", "m", " ", "\[Epsilon]ab"}], "-", 
                    RowBox[{"\[Alpha]", " ", "\[Epsilon]ab"}]}], 
                    RowBox[{
                    RowBox[{"\[Alpha]", " ", "\[Beta]"}], "-", 
                    RowBox[{"\[Alpha]", " ", "\[Epsilon]ab"}]}]]]}], ")"}]}], 
                "+", 
                RowBox[{"4", " ", 
                 SuperscriptBox["\[Beta]", "2"], " ", 
                 RowBox[{"(", 
                  RowBox[{"1", "+", 
                   SqrtBox[
                    FractionBox[
                    RowBox[{
                    RowBox[{"\[Alpha]", " ", "\[Beta]"}], "+", 
                    RowBox[{"4", " ", "m", " ", "\[Epsilon]ab"}], "-", 
                    RowBox[{"\[Alpha]", " ", "\[Epsilon]ab"}]}], 
                    RowBox[{
                    RowBox[{"\[Alpha]", " ", "\[Beta]"}], "-", 
                    RowBox[{"\[Alpha]", " ", "\[Epsilon]ab"}]}]]]}], ")"}]}], 
                "-", 
                RowBox[{"4", " ", "\[Beta]", " ", "\[Epsilon]ab", " ", 
                 RowBox[{"(", 
                  RowBox[{"1", "+", 
                   SqrtBox[
                    FractionBox[
                    RowBox[{
                    RowBox[{"\[Alpha]", " ", "\[Beta]"}], "+", 
                    RowBox[{"4", " ", "m", " ", "\[Epsilon]ab"}], "-", 
                    RowBox[{"\[Alpha]", " ", "\[Epsilon]ab"}]}], 
                    RowBox[{
                    RowBox[{"\[Alpha]", " ", "\[Beta]"}], "-", 
                    RowBox[{"\[Alpha]", " ", "\[Epsilon]ab"}]}]]]}], 
                  ")"}]}]}], ")"}]}], "+", 
             RowBox[{"\[Alpha]", " ", 
              RowBox[{"(", 
               RowBox[{"\[Beta]", "-", "\[Epsilon]ab"}], ")"}], " ", 
              SuperscriptBox["\[Epsilon]ab", "2"], " ", 
              RowBox[{"(", 
               RowBox[{
                RowBox[{"8", " ", 
                 SuperscriptBox["m", "2"]}], "-", 
                RowBox[{
                 SuperscriptBox[
                  RowBox[{"(", 
                   RowBox[{"\[Beta]", "-", "\[Epsilon]ab"}], ")"}], "2"], " ", 
                 RowBox[{"(", 
                  RowBox[{
                   RowBox[{"-", "1"}], "+", 
                   SqrtBox[
                    FractionBox[
                    RowBox[{
                    RowBox[{"\[Alpha]", " ", "\[Beta]"}], "+", 
                    RowBox[{"4", " ", "m", " ", "\[Epsilon]ab"}], "-", 
                    RowBox[{"\[Alpha]", " ", "\[Epsilon]ab"}]}], 
                    RowBox[{
                    RowBox[{"\[Alpha]", " ", "\[Beta]"}], "-", 
                    RowBox[{"\[Alpha]", " ", "\[Epsilon]ab"}]}]]]}], ")"}]}], 
                "+", 
                RowBox[{"4", " ", "m", " ", 
                 RowBox[{"(", 
                  RowBox[{
                   RowBox[{"\[Epsilon]ab", " ", 
                    RowBox[{"(", 
                    RowBox[{"2", "+", 
                    SqrtBox[
                    FractionBox[
                    RowBox[{
                    RowBox[{"\[Alpha]", " ", "\[Beta]"}], "+", 
                    RowBox[{"4", " ", "m", " ", "\[Epsilon]ab"}], "-", 
                    RowBox[{"\[Alpha]", " ", "\[Epsilon]ab"}]}], 
                    RowBox[{
                    RowBox[{"\[Alpha]", " ", "\[Beta]"}], "-", 
                    RowBox[{"\[Alpha]", " ", "\[Epsilon]ab"}]}]]]}], ")"}]}], 
                   "-", 
                   RowBox[{"\[Beta]", " ", 
                    RowBox[{"(", 
                    RowBox[{"3", "+", 
                    SqrtBox[
                    FractionBox[
                    RowBox[{
                    RowBox[{"\[Alpha]", " ", "\[Beta]"}], "+", 
                    RowBox[{"4", " ", "m", " ", "\[Epsilon]ab"}], "-", 
                    RowBox[{"\[Alpha]", " ", "\[Epsilon]ab"}]}], 
                    RowBox[{
                    RowBox[{"\[Alpha]", " ", "\[Beta]"}], "-", 
                    RowBox[{"\[Alpha]", " ", "\[Epsilon]ab"}]}]]]}], 
                    ")"}]}]}], ")"}]}]}], ")"}]}], "+", 
             RowBox[{"2", " ", 
              SuperscriptBox["\[Alpha]", "2"], " ", "\[Epsilon]ab", " ", 
              RowBox[{"(", 
               RowBox[{
                RowBox[{
                 RowBox[{"-", 
                  SuperscriptBox[
                   RowBox[{"(", 
                    RowBox[{"\[Beta]", "-", "\[Epsilon]ab"}], ")"}], "2"]}], 
                 " ", 
                 RowBox[{"(", 
                  RowBox[{
                   RowBox[{"\[Epsilon]ab", " ", 
                    RowBox[{"(", 
                    RowBox[{
                    RowBox[{"-", "1"}], "+", 
                    SqrtBox[
                    FractionBox[
                    RowBox[{
                    RowBox[{"\[Alpha]", " ", "\[Beta]"}], "+", 
                    RowBox[{"4", " ", "m", " ", "\[Epsilon]ab"}], "-", 
                    RowBox[{"\[Alpha]", " ", "\[Epsilon]ab"}]}], 
                    RowBox[{
                    RowBox[{"\[Alpha]", " ", "\[Beta]"}], "-", 
                    RowBox[{"\[Alpha]", " ", "\[Epsilon]ab"}]}]]]}], ")"}]}], 
                   "+", 
                   RowBox[{"2", " ", "\[Beta]", " ", 
                    RowBox[{"(", 
                    RowBox[{"1", "+", 
                    SqrtBox[
                    FractionBox[
                    RowBox[{
                    RowBox[{"\[Alpha]", " ", "\[Beta]"}], "+", 
                    RowBox[{"4", " ", "m", " ", "\[Epsilon]ab"}], "-", 
                    RowBox[{"\[Alpha]", " ", "\[Epsilon]ab"}]}], 
                    RowBox[{
                    RowBox[{"\[Alpha]", " ", "\[Beta]"}], "-", 
                    RowBox[{"\[Alpha]", " ", "\[Epsilon]ab"}]}]]]}], 
                    ")"}]}]}], ")"}]}], "+", 
                RowBox[{"m", " ", 
                 RowBox[{"(", 
                  RowBox[{
                   RowBox[{"2", " ", "\[Beta]"}], "-", "\[Epsilon]ab"}], 
                  ")"}], " ", 
                 RowBox[{"(", 
                  RowBox[{
                   RowBox[{"2", " ", "\[Beta]", " ", 
                    RowBox[{"(", 
                    RowBox[{"2", "+", 
                    SqrtBox[
                    FractionBox[
                    RowBox[{
                    RowBox[{"\[Alpha]", " ", "\[Beta]"}], "+", 
                    RowBox[{"4", " ", "m", " ", "\[Epsilon]ab"}], "-", 
                    RowBox[{"\[Alpha]", " ", "\[Epsilon]ab"}]}], 
                    RowBox[{
                    RowBox[{"\[Alpha]", " ", "\[Beta]"}], "-", 
                    RowBox[{"\[Alpha]", " ", "\[Epsilon]ab"}]}]]]}], ")"}]}], 
                   "-", 
                   RowBox[{"\[Epsilon]ab", " ", 
                    RowBox[{"(", 
                    RowBox[{"3", "+", 
                    RowBox[{"2", " ", 
                    SqrtBox[
                    FractionBox[
                    RowBox[{
                    RowBox[{"\[Alpha]", " ", "\[Beta]"}], "+", 
                    RowBox[{"4", " ", "m", " ", "\[Epsilon]ab"}], "-", 
                    RowBox[{"\[Alpha]", " ", "\[Epsilon]ab"}]}], 
                    RowBox[{
                    RowBox[{"\[Alpha]", " ", "\[Beta]"}], "-", 
                    RowBox[{"\[Alpha]", " ", "\[Epsilon]ab"}]}]]]}]}], 
                    ")"}]}]}], ")"}]}]}], ")"}]}]}], ")"}]}]}], ")"}]}]}]}], 
     ")"}]}], ",", 
   RowBox[{
    FractionBox["1", 
     RowBox[{"4", " ", "\[Alpha]", " ", "\[Epsilon]ab"}]], 
    RowBox[{"(", 
     RowBox[{
      RowBox[{"4", " ", "m", " ", "\[Alpha]", " ", "\[Epsilon]ab"}], "+", 
      RowBox[{"\[Alpha]", " ", "\[Epsilon]ab", " ", 
       RowBox[{"(", 
        RowBox[{"\[Alpha]", "-", "\[Beta]", "+", "\[Epsilon]ab"}], ")"}], " ", 
       RowBox[{"(", 
        RowBox[{
         RowBox[{"-", "1"}], "+", 
         SqrtBox[
          FractionBox[
           RowBox[{
            RowBox[{"\[Alpha]", " ", "\[Beta]"}], "+", 
            RowBox[{"4", " ", "m", " ", "\[Epsilon]ab"}], "-", 
            RowBox[{"\[Alpha]", " ", "\[Epsilon]ab"}]}], 
           RowBox[{
            RowBox[{"\[Alpha]", " ", "\[Beta]"}], "-", 
            RowBox[{"\[Alpha]", " ", "\[Epsilon]ab"}]}]]]}], ")"}]}], "+", 
      RowBox[{
       SqrtBox["2"], " ", 
       RowBox[{"\[Sqrt]", 
        RowBox[{"(", 
         RowBox[{
          FractionBox["1", 
           RowBox[{"\[Beta]", "-", "\[Epsilon]ab"}]], 
          RowBox[{"\[Alpha]", " ", 
           RowBox[{"(", 
            RowBox[{
             RowBox[{"2", " ", "m", " ", 
              SuperscriptBox[
               RowBox[{"(", 
                RowBox[{"\[Beta]", "-", "\[Epsilon]ab"}], ")"}], "2"], " ", 
              SuperscriptBox["\[Epsilon]ab", "3"]}], "+", 
             RowBox[{
              SuperscriptBox["\[Alpha]", "3"], " ", 
              RowBox[{"(", 
               RowBox[{"\[Beta]", "-", "\[Epsilon]ab"}], ")"}], " ", 
              RowBox[{"(", 
               RowBox[{
                RowBox[{
                 RowBox[{"-", 
                  SuperscriptBox["\[Epsilon]ab", "2"]}], " ", 
                 RowBox[{"(", 
                  RowBox[{
                   RowBox[{"-", "1"}], "+", 
                   SqrtBox[
                    FractionBox[
                    RowBox[{
                    RowBox[{"\[Alpha]", " ", "\[Beta]"}], "+", 
                    RowBox[{"4", " ", "m", " ", "\[Epsilon]ab"}], "-", 
                    RowBox[{"\[Alpha]", " ", "\[Epsilon]ab"}]}], 
                    RowBox[{
                    RowBox[{"\[Alpha]", " ", "\[Beta]"}], "-", 
                    RowBox[{"\[Alpha]", " ", "\[Epsilon]ab"}]}]]]}], ")"}]}], 
                "+", 
                RowBox[{"4", " ", 
                 SuperscriptBox["\[Beta]", "2"], " ", 
                 RowBox[{"(", 
                  RowBox[{"1", "+", 
                   SqrtBox[
                    FractionBox[
                    RowBox[{
                    RowBox[{"\[Alpha]", " ", "\[Beta]"}], "+", 
                    RowBox[{"4", " ", "m", " ", "\[Epsilon]ab"}], "-", 
                    RowBox[{"\[Alpha]", " ", "\[Epsilon]ab"}]}], 
                    RowBox[{
                    RowBox[{"\[Alpha]", " ", "\[Beta]"}], "-", 
                    RowBox[{"\[Alpha]", " ", "\[Epsilon]ab"}]}]]]}], ")"}]}], 
                "-", 
                RowBox[{"4", " ", "\[Beta]", " ", "\[Epsilon]ab", " ", 
                 RowBox[{"(", 
                  RowBox[{"1", "+", 
                   SqrtBox[
                    FractionBox[
                    RowBox[{
                    RowBox[{"\[Alpha]", " ", "\[Beta]"}], "+", 
                    RowBox[{"4", " ", "m", " ", "\[Epsilon]ab"}], "-", 
                    RowBox[{"\[Alpha]", " ", "\[Epsilon]ab"}]}], 
                    RowBox[{
                    RowBox[{"\[Alpha]", " ", "\[Beta]"}], "-", 
                    RowBox[{"\[Alpha]", " ", "\[Epsilon]ab"}]}]]]}], 
                  ")"}]}]}], ")"}]}], "+", 
             RowBox[{"\[Alpha]", " ", 
              RowBox[{"(", 
               RowBox[{"\[Beta]", "-", "\[Epsilon]ab"}], ")"}], " ", 
              SuperscriptBox["\[Epsilon]ab", "2"], " ", 
              RowBox[{"(", 
               RowBox[{
                RowBox[{"8", " ", 
                 SuperscriptBox["m", "2"]}], "-", 
                RowBox[{
                 SuperscriptBox[
                  RowBox[{"(", 
                   RowBox[{"\[Beta]", "-", "\[Epsilon]ab"}], ")"}], "2"], " ", 
                 RowBox[{"(", 
                  RowBox[{
                   RowBox[{"-", "1"}], "+", 
                   SqrtBox[
                    FractionBox[
                    RowBox[{
                    RowBox[{"\[Alpha]", " ", "\[Beta]"}], "+", 
                    RowBox[{"4", " ", "m", " ", "\[Epsilon]ab"}], "-", 
                    RowBox[{"\[Alpha]", " ", "\[Epsilon]ab"}]}], 
                    RowBox[{
                    RowBox[{"\[Alpha]", " ", "\[Beta]"}], "-", 
                    RowBox[{"\[Alpha]", " ", "\[Epsilon]ab"}]}]]]}], ")"}]}], 
                "+", 
                RowBox[{"4", " ", "m", " ", 
                 RowBox[{"(", 
                  RowBox[{
                   RowBox[{"\[Epsilon]ab", " ", 
                    RowBox[{"(", 
                    RowBox[{"2", "+", 
                    SqrtBox[
                    FractionBox[
                    RowBox[{
                    RowBox[{"\[Alpha]", " ", "\[Beta]"}], "+", 
                    RowBox[{"4", " ", "m", " ", "\[Epsilon]ab"}], "-", 
                    RowBox[{"\[Alpha]", " ", "\[Epsilon]ab"}]}], 
                    RowBox[{
                    RowBox[{"\[Alpha]", " ", "\[Beta]"}], "-", 
                    RowBox[{"\[Alpha]", " ", "\[Epsilon]ab"}]}]]]}], ")"}]}], 
                   "-", 
                   RowBox[{"\[Beta]", " ", 
                    RowBox[{"(", 
                    RowBox[{"3", "+", 
                    SqrtBox[
                    FractionBox[
                    RowBox[{
                    RowBox[{"\[Alpha]", " ", "\[Beta]"}], "+", 
                    RowBox[{"4", " ", "m", " ", "\[Epsilon]ab"}], "-", 
                    RowBox[{"\[Alpha]", " ", "\[Epsilon]ab"}]}], 
                    RowBox[{
                    RowBox[{"\[Alpha]", " ", "\[Beta]"}], "-", 
                    RowBox[{"\[Alpha]", " ", "\[Epsilon]ab"}]}]]]}], 
                    ")"}]}]}], ")"}]}]}], ")"}]}], "+", 
             RowBox[{"2", " ", 
              SuperscriptBox["\[Alpha]", "2"], " ", "\[Epsilon]ab", " ", 
              RowBox[{"(", 
               RowBox[{
                RowBox[{
                 RowBox[{"-", 
                  SuperscriptBox[
                   RowBox[{"(", 
                    RowBox[{"\[Beta]", "-", "\[Epsilon]ab"}], ")"}], "2"]}], 
                 " ", 
                 RowBox[{"(", 
                  RowBox[{
                   RowBox[{"\[Epsilon]ab", " ", 
                    RowBox[{"(", 
                    RowBox[{
                    RowBox[{"-", "1"}], "+", 
                    SqrtBox[
                    FractionBox[
                    RowBox[{
                    RowBox[{"\[Alpha]", " ", "\[Beta]"}], "+", 
                    RowBox[{"4", " ", "m", " ", "\[Epsilon]ab"}], "-", 
                    RowBox[{"\[Alpha]", " ", "\[Epsilon]ab"}]}], 
                    RowBox[{
                    RowBox[{"\[Alpha]", " ", "\[Beta]"}], "-", 
                    RowBox[{"\[Alpha]", " ", "\[Epsilon]ab"}]}]]]}], ")"}]}], 
                   "+", 
                   RowBox[{"2", " ", "\[Beta]", " ", 
                    RowBox[{"(", 
                    RowBox[{"1", "+", 
                    SqrtBox[
                    FractionBox[
                    RowBox[{
                    RowBox[{"\[Alpha]", " ", "\[Beta]"}], "+", 
                    RowBox[{"4", " ", "m", " ", "\[Epsilon]ab"}], "-", 
                    RowBox[{"\[Alpha]", " ", "\[Epsilon]ab"}]}], 
                    RowBox[{
                    RowBox[{"\[Alpha]", " ", "\[Beta]"}], "-", 
                    RowBox[{"\[Alpha]", " ", "\[Epsilon]ab"}]}]]]}], 
                    ")"}]}]}], ")"}]}], "+", 
                RowBox[{"m", " ", 
                 RowBox[{"(", 
                  RowBox[{
                   RowBox[{"2", " ", "\[Beta]"}], "-", "\[Epsilon]ab"}], 
                  ")"}], " ", 
                 RowBox[{"(", 
                  RowBox[{
                   RowBox[{"2", " ", "\[Beta]", " ", 
                    RowBox[{"(", 
                    RowBox[{"2", "+", 
                    SqrtBox[
                    FractionBox[
                    RowBox[{
                    RowBox[{"\[Alpha]", " ", "\[Beta]"}], "+", 
                    RowBox[{"4", " ", "m", " ", "\[Epsilon]ab"}], "-", 
                    RowBox[{"\[Alpha]", " ", "\[Epsilon]ab"}]}], 
                    RowBox[{
                    RowBox[{"\[Alpha]", " ", "\[Beta]"}], "-", 
                    RowBox[{"\[Alpha]", " ", "\[Epsilon]ab"}]}]]]}], ")"}]}], 
                   "-", 
                   RowBox[{"\[Epsilon]ab", " ", 
                    RowBox[{"(", 
                    RowBox[{"3", "+", 
                    RowBox[{"2", " ", 
                    SqrtBox[
                    FractionBox[
                    RowBox[{
                    RowBox[{"\[Alpha]", " ", "\[Beta]"}], "+", 
                    RowBox[{"4", " ", "m", " ", "\[Epsilon]ab"}], "-", 
                    RowBox[{"\[Alpha]", " ", "\[Epsilon]ab"}]}], 
                    RowBox[{
                    RowBox[{"\[Alpha]", " ", "\[Beta]"}], "-", 
                    RowBox[{"\[Alpha]", " ", "\[Epsilon]ab"}]}]]]}]}], 
                    ")"}]}]}], ")"}]}]}], ")"}]}]}], ")"}]}]}], ")"}]}]}]}], 
     ")"}]}]}], "}"}]], "Output",
 CellChangeTimes->{3.6666864085563526`*^9}]
}, Closed]],

Cell[CellGroupData[{

Cell[BoxData[
 RowBox[{
  RowBox[{"Solve", "[", 
   RowBox[{
    RowBox[{
     RowBox[{
      FractionBox["1", 
       RowBox[{"4", " ", "\[Alpha]", " ", "\[Epsilon]ab"}]], 
      RowBox[{"(", 
       RowBox[{
        RowBox[{"4", " ", "m", " ", "\[Alpha]", " ", "\[Epsilon]ab"}], "+", 
        RowBox[{"\[Alpha]", " ", "\[Epsilon]ab", " ", 
         RowBox[{"(", 
          RowBox[{"\[Alpha]", "-", "\[Beta]", "+", "\[Epsilon]ab"}], ")"}], 
         " ", 
         RowBox[{"(", 
          RowBox[{
           RowBox[{"-", "1"}], "+", 
           SqrtBox[
            FractionBox[
             RowBox[{
              RowBox[{"\[Alpha]", " ", "\[Beta]"}], "+", 
              RowBox[{"4", " ", "m", " ", "\[Epsilon]ab"}], "-", 
              RowBox[{"\[Alpha]", " ", "\[Epsilon]ab"}]}], 
             RowBox[{
              RowBox[{"\[Alpha]", " ", "\[Beta]"}], "-", 
              RowBox[{"\[Alpha]", " ", "\[Epsilon]ab"}]}]]]}], ")"}]}], "-", 
        RowBox[{
         SqrtBox["2"], " ", 
         RowBox[{"\[Sqrt]", 
          RowBox[{"(", 
           RowBox[{
            FractionBox["1", 
             RowBox[{"\[Beta]", "-", "\[Epsilon]ab"}]], "\[Alpha]", " ", 
            RowBox[{"(", 
             RowBox[{
              RowBox[{"2", " ", "m", " ", 
               SuperscriptBox[
                RowBox[{"(", 
                 RowBox[{"\[Beta]", "-", "\[Epsilon]ab"}], ")"}], "2"], " ", 
               SuperscriptBox["\[Epsilon]ab", "3"]}], "+", 
              RowBox[{
               SuperscriptBox["\[Alpha]", "3"], " ", 
               RowBox[{"(", 
                RowBox[{"\[Beta]", "-", "\[Epsilon]ab"}], ")"}], " ", 
               RowBox[{"(", 
                RowBox[{
                 RowBox[{
                  RowBox[{"-", 
                   SuperscriptBox["\[Epsilon]ab", "2"]}], " ", 
                  RowBox[{"(", 
                   RowBox[{
                    RowBox[{"-", "1"}], "+", 
                    SqrtBox[
                    FractionBox[
                    RowBox[{
                    RowBox[{"\[Alpha]", " ", "\[Beta]"}], "+", 
                    RowBox[{"4", " ", "m", " ", "\[Epsilon]ab"}], "-", 
                    RowBox[{"\[Alpha]", " ", "\[Epsilon]ab"}]}], 
                    RowBox[{
                    RowBox[{"\[Alpha]", " ", "\[Beta]"}], "-", 
                    RowBox[{"\[Alpha]", " ", "\[Epsilon]ab"}]}]]]}], ")"}]}], 
                 "+", 
                 RowBox[{"4", " ", 
                  SuperscriptBox["\[Beta]", "2"], " ", 
                  RowBox[{"(", 
                   RowBox[{"1", "+", 
                    SqrtBox[
                    FractionBox[
                    RowBox[{
                    RowBox[{"\[Alpha]", " ", "\[Beta]"}], "+", 
                    RowBox[{"4", " ", "m", " ", "\[Epsilon]ab"}], "-", 
                    RowBox[{"\[Alpha]", " ", "\[Epsilon]ab"}]}], 
                    RowBox[{
                    RowBox[{"\[Alpha]", " ", "\[Beta]"}], "-", 
                    RowBox[{"\[Alpha]", " ", "\[Epsilon]ab"}]}]]]}], ")"}]}], 
                 "-", 
                 RowBox[{"4", " ", "\[Beta]", " ", "\[Epsilon]ab", " ", 
                  RowBox[{"(", 
                   RowBox[{"1", "+", 
                    SqrtBox[
                    FractionBox[
                    RowBox[{
                    RowBox[{"\[Alpha]", " ", "\[Beta]"}], "+", 
                    RowBox[{"4", " ", "m", " ", "\[Epsilon]ab"}], "-", 
                    RowBox[{"\[Alpha]", " ", "\[Epsilon]ab"}]}], 
                    RowBox[{
                    RowBox[{"\[Alpha]", " ", "\[Beta]"}], "-", 
                    RowBox[{"\[Alpha]", " ", "\[Epsilon]ab"}]}]]]}], 
                   ")"}]}]}], ")"}]}], "+", 
              RowBox[{"\[Alpha]", " ", 
               RowBox[{"(", 
                RowBox[{"\[Beta]", "-", "\[Epsilon]ab"}], ")"}], " ", 
               SuperscriptBox["\[Epsilon]ab", "2"], " ", 
               RowBox[{"(", 
                RowBox[{
                 RowBox[{"8", " ", 
                  SuperscriptBox["m", "2"]}], "-", 
                 RowBox[{
                  SuperscriptBox[
                   RowBox[{"(", 
                    RowBox[{"\[Beta]", "-", "\[Epsilon]ab"}], ")"}], "2"], 
                  " ", 
                  RowBox[{"(", 
                   RowBox[{
                    RowBox[{"-", "1"}], "+", 
                    SqrtBox[
                    FractionBox[
                    RowBox[{
                    RowBox[{"\[Alpha]", " ", "\[Beta]"}], "+", 
                    RowBox[{"4", " ", "m", " ", "\[Epsilon]ab"}], "-", 
                    RowBox[{"\[Alpha]", " ", "\[Epsilon]ab"}]}], 
                    RowBox[{
                    RowBox[{"\[Alpha]", " ", "\[Beta]"}], "-", 
                    RowBox[{"\[Alpha]", " ", "\[Epsilon]ab"}]}]]]}], ")"}]}], 
                 "+", 
                 RowBox[{"4", " ", "m", " ", 
                  RowBox[{"(", 
                   RowBox[{
                    RowBox[{"\[Epsilon]ab", " ", 
                    RowBox[{"(", 
                    RowBox[{"2", "+", 
                    SqrtBox[
                    FractionBox[
                    RowBox[{
                    RowBox[{"\[Alpha]", " ", "\[Beta]"}], "+", 
                    RowBox[{"4", " ", "m", " ", "\[Epsilon]ab"}], "-", 
                    RowBox[{"\[Alpha]", " ", "\[Epsilon]ab"}]}], 
                    RowBox[{
                    RowBox[{"\[Alpha]", " ", "\[Beta]"}], "-", 
                    RowBox[{"\[Alpha]", " ", "\[Epsilon]ab"}]}]]]}], ")"}]}], 
                    "-", 
                    RowBox[{"\[Beta]", " ", 
                    RowBox[{"(", 
                    RowBox[{"3", "+", 
                    SqrtBox[
                    FractionBox[
                    RowBox[{
                    RowBox[{"\[Alpha]", " ", "\[Beta]"}], "+", 
                    RowBox[{"4", " ", "m", " ", "\[Epsilon]ab"}], "-", 
                    RowBox[{"\[Alpha]", " ", "\[Epsilon]ab"}]}], 
                    RowBox[{
                    RowBox[{"\[Alpha]", " ", "\[Beta]"}], "-", 
                    RowBox[{"\[Alpha]", " ", "\[Epsilon]ab"}]}]]]}], 
                    ")"}]}]}], ")"}]}]}], ")"}]}], "+", 
              RowBox[{"2", " ", 
               SuperscriptBox["\[Alpha]", "2"], " ", "\[Epsilon]ab", " ", 
               RowBox[{"(", 
                RowBox[{
                 RowBox[{
                  RowBox[{"-", 
                   SuperscriptBox[
                    RowBox[{"(", 
                    RowBox[{"\[Beta]", "-", "\[Epsilon]ab"}], ")"}], "2"]}], 
                  " ", 
                  RowBox[{"(", 
                   RowBox[{
                    RowBox[{"\[Epsilon]ab", " ", 
                    RowBox[{"(", 
                    RowBox[{
                    RowBox[{"-", "1"}], "+", 
                    SqrtBox[
                    FractionBox[
                    RowBox[{
                    RowBox[{"\[Alpha]", " ", "\[Beta]"}], "+", 
                    RowBox[{"4", " ", "m", " ", "\[Epsilon]ab"}], "-", 
                    RowBox[{"\[Alpha]", " ", "\[Epsilon]ab"}]}], 
                    RowBox[{
                    RowBox[{"\[Alpha]", " ", "\[Beta]"}], "-", 
                    RowBox[{"\[Alpha]", " ", "\[Epsilon]ab"}]}]]]}], ")"}]}], 
                    "+", 
                    RowBox[{"2", " ", "\[Beta]", " ", 
                    RowBox[{"(", 
                    RowBox[{"1", "+", 
                    SqrtBox[
                    FractionBox[
                    RowBox[{
                    RowBox[{"\[Alpha]", " ", "\[Beta]"}], "+", 
                    RowBox[{"4", " ", "m", " ", "\[Epsilon]ab"}], "-", 
                    RowBox[{"\[Alpha]", " ", "\[Epsilon]ab"}]}], 
                    RowBox[{
                    RowBox[{"\[Alpha]", " ", "\[Beta]"}], "-", 
                    RowBox[{"\[Alpha]", " ", "\[Epsilon]ab"}]}]]]}], 
                    ")"}]}]}], ")"}]}], "+", 
                 RowBox[{"m", " ", 
                  RowBox[{"(", 
                   RowBox[{
                    RowBox[{"2", " ", "\[Beta]"}], "-", "\[Epsilon]ab"}], 
                   ")"}], " ", 
                  RowBox[{"(", 
                   RowBox[{
                    RowBox[{"2", " ", "\[Beta]", " ", 
                    RowBox[{"(", 
                    RowBox[{"2", "+", 
                    SqrtBox[
                    FractionBox[
                    RowBox[{
                    RowBox[{"\[Alpha]", " ", "\[Beta]"}], "+", 
                    RowBox[{"4", " ", "m", " ", "\[Epsilon]ab"}], "-", 
                    RowBox[{"\[Alpha]", " ", "\[Epsilon]ab"}]}], 
                    RowBox[{
                    RowBox[{"\[Alpha]", " ", "\[Beta]"}], "-", 
                    RowBox[{"\[Alpha]", " ", "\[Epsilon]ab"}]}]]]}], ")"}]}], 
                    "-", 
                    RowBox[{"\[Epsilon]ab", " ", 
                    RowBox[{"(", 
                    RowBox[{"3", "+", 
                    RowBox[{"2", " ", 
                    SqrtBox[
                    FractionBox[
                    RowBox[{
                    RowBox[{"\[Alpha]", " ", "\[Beta]"}], "+", 
                    RowBox[{"4", " ", "m", " ", "\[Epsilon]ab"}], "-", 
                    RowBox[{"\[Alpha]", " ", "\[Epsilon]ab"}]}], 
                    RowBox[{
                    RowBox[{"\[Alpha]", " ", "\[Beta]"}], "-", 
                    RowBox[{"\[Alpha]", " ", "\[Epsilon]ab"}]}]]]}]}], 
                    ")"}]}]}], ")"}]}]}], ")"}]}]}], ")"}]}], ")"}]}]}]}], 
       ")"}]}], "\[Equal]", "0"}], ",", "m"}], "]"}], "//", 
  "FullSimplify"}]], "Input",
 CellChangeTimes->{{3.6666868766740074`*^9, 3.666686884935875*^9}}],

Cell[BoxData[
 RowBox[{"{", 
  RowBox[{
   RowBox[{"{", 
    RowBox[{"m", "\[Rule]", 
     FractionBox[
      RowBox[{"\[Alpha]", " ", "\[Beta]"}], 
      RowBox[{"\[Beta]", "-", "\[Epsilon]ab"}]]}], "}"}], ",", 
   RowBox[{"{", 
    RowBox[{"m", "\[Rule]", 
     FractionBox[
      RowBox[{"\[Alpha]", " ", 
       RowBox[{"(", 
        RowBox[{
         RowBox[{"-", "\[Beta]"}], "+", "\[Epsilon]ab"}], ")"}]}], 
      RowBox[{"4", " ", "\[Epsilon]ab"}]]}], "}"}], ",", 
   RowBox[{"{", 
    RowBox[{"m", "\[Rule]", 
     FractionBox[
      RowBox[{
       RowBox[{"(", 
        RowBox[{"\[Alpha]", "-", "\[Epsilon]ab"}], ")"}], " ", 
       RowBox[{"(", 
        RowBox[{
         RowBox[{"-", "\[Beta]"}], "+", "\[Epsilon]ab"}], ")"}]}], 
      "\[Alpha]"]}], "}"}]}], "}"}]], "Output",
 CellChangeTimes->{3.6666868855164165`*^9}]
}, Open  ]],

Cell[CellGroupData[{

Cell[BoxData[
 RowBox[{"FullSimplify", "[", 
  RowBox[{
   RowBox[{
    RowBox[{"{", 
     RowBox[{
      RowBox[{
       RowBox[{
        FractionBox["1", 
         RowBox[{"4", " ", "\[Alpha]", " ", "\[Epsilon]ab"}]], 
        RowBox[{"(", 
         RowBox[{
          RowBox[{"4", " ", "m", " ", "\[Alpha]", " ", "\[Epsilon]ab"}], "+", 
          RowBox[{"\[Alpha]", " ", "\[Epsilon]ab", " ", 
           RowBox[{"(", 
            RowBox[{"\[Alpha]", "-", "\[Beta]", "+", "\[Epsilon]ab"}], ")"}], 
           " ", 
           RowBox[{"(", 
            RowBox[{
             RowBox[{"-", "1"}], "+", 
             SqrtBox[
              FractionBox[
               RowBox[{
                RowBox[{"\[Alpha]", " ", "\[Beta]"}], "+", 
                RowBox[{"4", " ", "m", " ", "\[Epsilon]ab"}], "-", 
                RowBox[{"\[Alpha]", " ", "\[Epsilon]ab"}]}], 
               RowBox[{
                RowBox[{"\[Alpha]", " ", "\[Beta]"}], "-", 
                RowBox[{"\[Alpha]", " ", "\[Epsilon]ab"}]}]]]}], ")"}]}], "-", 
          RowBox[{
           SqrtBox["2"], " ", 
           RowBox[{"\[Sqrt]", 
            RowBox[{"(", 
             RowBox[{
              FractionBox["1", 
               RowBox[{"\[Beta]", "-", "\[Epsilon]ab"}]], "\[Alpha]", " ", 
              RowBox[{"(", 
               RowBox[{
                RowBox[{"2", " ", "m", " ", 
                 SuperscriptBox[
                  RowBox[{"(", 
                   RowBox[{"\[Beta]", "-", "\[Epsilon]ab"}], ")"}], "2"], " ", 
                 SuperscriptBox["\[Epsilon]ab", "3"]}], "+", 
                RowBox[{
                 SuperscriptBox["\[Alpha]", "3"], " ", 
                 RowBox[{"(", 
                  RowBox[{"\[Beta]", "-", "\[Epsilon]ab"}], ")"}], " ", 
                 RowBox[{"(", 
                  RowBox[{
                   RowBox[{
                    RowBox[{"-", 
                    SuperscriptBox["\[Epsilon]ab", "2"]}], " ", 
                    RowBox[{"(", 
                    RowBox[{
                    RowBox[{"-", "1"}], "+", 
                    SqrtBox[
                    FractionBox[
                    RowBox[{
                    RowBox[{"\[Alpha]", " ", "\[Beta]"}], "+", 
                    RowBox[{"4", " ", "m", " ", "\[Epsilon]ab"}], "-", 
                    RowBox[{"\[Alpha]", " ", "\[Epsilon]ab"}]}], 
                    RowBox[{
                    RowBox[{"\[Alpha]", " ", "\[Beta]"}], "-", 
                    RowBox[{"\[Alpha]", " ", "\[Epsilon]ab"}]}]]]}], ")"}]}], 
                   "+", 
                   RowBox[{"4", " ", 
                    SuperscriptBox["\[Beta]", "2"], " ", 
                    RowBox[{"(", 
                    RowBox[{"1", "+", 
                    SqrtBox[
                    FractionBox[
                    RowBox[{
                    RowBox[{"\[Alpha]", " ", "\[Beta]"}], "+", 
                    RowBox[{"4", " ", "m", " ", "\[Epsilon]ab"}], "-", 
                    RowBox[{"\[Alpha]", " ", "\[Epsilon]ab"}]}], 
                    RowBox[{
                    RowBox[{"\[Alpha]", " ", "\[Beta]"}], "-", 
                    RowBox[{"\[Alpha]", " ", "\[Epsilon]ab"}]}]]]}], ")"}]}], 
                   "-", 
                   RowBox[{"4", " ", "\[Beta]", " ", "\[Epsilon]ab", " ", 
                    RowBox[{"(", 
                    RowBox[{"1", "+", 
                    SqrtBox[
                    FractionBox[
                    RowBox[{
                    RowBox[{"\[Alpha]", " ", "\[Beta]"}], "+", 
                    RowBox[{"4", " ", "m", " ", "\[Epsilon]ab"}], "-", 
                    RowBox[{"\[Alpha]", " ", "\[Epsilon]ab"}]}], 
                    RowBox[{
                    RowBox[{"\[Alpha]", " ", "\[Beta]"}], "-", 
                    RowBox[{"\[Alpha]", " ", "\[Epsilon]ab"}]}]]]}], 
                    ")"}]}]}], ")"}]}], "+", 
                RowBox[{"\[Alpha]", " ", 
                 RowBox[{"(", 
                  RowBox[{"\[Beta]", "-", "\[Epsilon]ab"}], ")"}], " ", 
                 SuperscriptBox["\[Epsilon]ab", "2"], " ", 
                 RowBox[{"(", 
                  RowBox[{
                   RowBox[{"8", " ", 
                    SuperscriptBox["m", "2"]}], "-", 
                   RowBox[{
                    SuperscriptBox[
                    RowBox[{"(", 
                    RowBox[{"\[Beta]", "-", "\[Epsilon]ab"}], ")"}], "2"], 
                    " ", 
                    RowBox[{"(", 
                    RowBox[{
                    RowBox[{"-", "1"}], "+", 
                    SqrtBox[
                    FractionBox[
                    RowBox[{
                    RowBox[{"\[Alpha]", " ", "\[Beta]"}], "+", 
                    RowBox[{"4", " ", "m", " ", "\[Epsilon]ab"}], "-", 
                    RowBox[{"\[Alpha]", " ", "\[Epsilon]ab"}]}], 
                    RowBox[{
                    RowBox[{"\[Alpha]", " ", "\[Beta]"}], "-", 
                    RowBox[{"\[Alpha]", " ", "\[Epsilon]ab"}]}]]]}], ")"}]}], 
                   "+", 
                   RowBox[{"4", " ", "m", " ", 
                    RowBox[{"(", 
                    RowBox[{
                    RowBox[{"\[Epsilon]ab", " ", 
                    RowBox[{"(", 
                    RowBox[{"2", "+", 
                    SqrtBox[
                    FractionBox[
                    RowBox[{
                    RowBox[{"\[Alpha]", " ", "\[Beta]"}], "+", 
                    RowBox[{"4", " ", "m", " ", "\[Epsilon]ab"}], "-", 
                    RowBox[{"\[Alpha]", " ", "\[Epsilon]ab"}]}], 
                    RowBox[{
                    RowBox[{"\[Alpha]", " ", "\[Beta]"}], "-", 
                    RowBox[{"\[Alpha]", " ", "\[Epsilon]ab"}]}]]]}], ")"}]}], 
                    "-", 
                    RowBox[{"\[Beta]", " ", 
                    RowBox[{"(", 
                    RowBox[{"3", "+", 
                    SqrtBox[
                    FractionBox[
                    RowBox[{
                    RowBox[{"\[Alpha]", " ", "\[Beta]"}], "+", 
                    RowBox[{"4", " ", "m", " ", "\[Epsilon]ab"}], "-", 
                    RowBox[{"\[Alpha]", " ", "\[Epsilon]ab"}]}], 
                    RowBox[{
                    RowBox[{"\[Alpha]", " ", "\[Beta]"}], "-", 
                    RowBox[{"\[Alpha]", " ", "\[Epsilon]ab"}]}]]]}], 
                    ")"}]}]}], ")"}]}]}], ")"}]}], "+", 
                RowBox[{"2", " ", 
                 SuperscriptBox["\[Alpha]", "2"], " ", "\[Epsilon]ab", " ", 
                 RowBox[{"(", 
                  RowBox[{
                   RowBox[{
                    RowBox[{"-", 
                    SuperscriptBox[
                    RowBox[{"(", 
                    RowBox[{"\[Beta]", "-", "\[Epsilon]ab"}], ")"}], "2"]}], 
                    " ", 
                    RowBox[{"(", 
                    RowBox[{
                    RowBox[{"\[Epsilon]ab", " ", 
                    RowBox[{"(", 
                    RowBox[{
                    RowBox[{"-", "1"}], "+", 
                    SqrtBox[
                    FractionBox[
                    RowBox[{
                    RowBox[{"\[Alpha]", " ", "\[Beta]"}], "+", 
                    RowBox[{"4", " ", "m", " ", "\[Epsilon]ab"}], "-", 
                    RowBox[{"\[Alpha]", " ", "\[Epsilon]ab"}]}], 
                    RowBox[{
                    RowBox[{"\[Alpha]", " ", "\[Beta]"}], "-", 
                    RowBox[{"\[Alpha]", " ", "\[Epsilon]ab"}]}]]]}], ")"}]}], 
                    "+", 
                    RowBox[{"2", " ", "\[Beta]", " ", 
                    RowBox[{"(", 
                    RowBox[{"1", "+", 
                    SqrtBox[
                    FractionBox[
                    RowBox[{
                    RowBox[{"\[Alpha]", " ", "\[Beta]"}], "+", 
                    RowBox[{"4", " ", "m", " ", "\[Epsilon]ab"}], "-", 
                    RowBox[{"\[Alpha]", " ", "\[Epsilon]ab"}]}], 
                    RowBox[{
                    RowBox[{"\[Alpha]", " ", "\[Beta]"}], "-", 
                    RowBox[{"\[Alpha]", " ", "\[Epsilon]ab"}]}]]]}], 
                    ")"}]}]}], ")"}]}], "+", 
                   RowBox[{"m", " ", 
                    RowBox[{"(", 
                    RowBox[{
                    RowBox[{"2", " ", "\[Beta]"}], "-", "\[Epsilon]ab"}], 
                    ")"}], " ", 
                    RowBox[{"(", 
                    RowBox[{
                    RowBox[{"2", " ", "\[Beta]", " ", 
                    RowBox[{"(", 
                    RowBox[{"2", "+", 
                    SqrtBox[
                    FractionBox[
                    RowBox[{
                    RowBox[{"\[Alpha]", " ", "\[Beta]"}], "+", 
                    RowBox[{"4", " ", "m", " ", "\[Epsilon]ab"}], "-", 
                    RowBox[{"\[Alpha]", " ", "\[Epsilon]ab"}]}], 
                    RowBox[{
                    RowBox[{"\[Alpha]", " ", "\[Beta]"}], "-", 
                    RowBox[{"\[Alpha]", " ", "\[Epsilon]ab"}]}]]]}], ")"}]}], 
                    "-", 
                    RowBox[{"\[Epsilon]ab", " ", 
                    RowBox[{"(", 
                    RowBox[{"3", "+", 
                    RowBox[{"2", " ", 
                    SqrtBox[
                    FractionBox[
                    RowBox[{
                    RowBox[{"\[Alpha]", " ", "\[Beta]"}], "+", 
                    RowBox[{"4", " ", "m", " ", "\[Epsilon]ab"}], "-", 
                    RowBox[{"\[Alpha]", " ", "\[Epsilon]ab"}]}], 
                    RowBox[{
                    RowBox[{"\[Alpha]", " ", "\[Beta]"}], "-", 
                    RowBox[{"\[Alpha]", " ", "\[Epsilon]ab"}]}]]]}]}], 
                    ")"}]}]}], ")"}]}]}], ")"}]}]}], ")"}]}], ")"}]}]}]}], 
         ")"}]}], "<", "0"}], "&&", 
      RowBox[{
       RowBox[{
        FractionBox["1", 
         RowBox[{"4", " ", "\[Alpha]", " ", "\[Epsilon]ab"}]], 
        RowBox[{"(", 
         RowBox[{
          RowBox[{"4", " ", "m", " ", "\[Alpha]", " ", "\[Epsilon]ab"}], "+", 
          RowBox[{"\[Alpha]", " ", "\[Epsilon]ab", " ", 
           RowBox[{"(", 
            RowBox[{"\[Alpha]", "-", "\[Beta]", "+", "\[Epsilon]ab"}], ")"}], 
           " ", 
           RowBox[{"(", 
            RowBox[{
             RowBox[{"-", "1"}], "+", 
             SqrtBox[
              FractionBox[
               RowBox[{
                RowBox[{"\[Alpha]", " ", "\[Beta]"}], "+", 
                RowBox[{"4", " ", "m", " ", "\[Epsilon]ab"}], "-", 
                RowBox[{"\[Alpha]", " ", "\[Epsilon]ab"}]}], 
               RowBox[{
                RowBox[{"\[Alpha]", " ", "\[Beta]"}], "-", 
                RowBox[{"\[Alpha]", " ", "\[Epsilon]ab"}]}]]]}], ")"}]}], "+", 
          RowBox[{
           SqrtBox["2"], " ", 
           RowBox[{"\[Sqrt]", 
            RowBox[{"(", 
             RowBox[{
              FractionBox["1", 
               RowBox[{"\[Beta]", "-", "\[Epsilon]ab"}]], "\[Alpha]", " ", 
              RowBox[{"(", 
               RowBox[{
                RowBox[{"2", " ", "m", " ", 
                 SuperscriptBox[
                  RowBox[{"(", 
                   RowBox[{"\[Beta]", "-", "\[Epsilon]ab"}], ")"}], "2"], " ", 
                 SuperscriptBox["\[Epsilon]ab", "3"]}], "+", 
                RowBox[{
                 SuperscriptBox["\[Alpha]", "3"], " ", 
                 RowBox[{"(", 
                  RowBox[{"\[Beta]", "-", "\[Epsilon]ab"}], ")"}], " ", 
                 RowBox[{"(", 
                  RowBox[{
                   RowBox[{
                    RowBox[{"-", 
                    SuperscriptBox["\[Epsilon]ab", "2"]}], " ", 
                    RowBox[{"(", 
                    RowBox[{
                    RowBox[{"-", "1"}], "+", 
                    SqrtBox[
                    FractionBox[
                    RowBox[{
                    RowBox[{"\[Alpha]", " ", "\[Beta]"}], "+", 
                    RowBox[{"4", " ", "m", " ", "\[Epsilon]ab"}], "-", 
                    RowBox[{"\[Alpha]", " ", "\[Epsilon]ab"}]}], 
                    RowBox[{
                    RowBox[{"\[Alpha]", " ", "\[Beta]"}], "-", 
                    RowBox[{"\[Alpha]", " ", "\[Epsilon]ab"}]}]]]}], ")"}]}], 
                   "+", 
                   RowBox[{"4", " ", 
                    SuperscriptBox["\[Beta]", "2"], " ", 
                    RowBox[{"(", 
                    RowBox[{"1", "+", 
                    SqrtBox[
                    FractionBox[
                    RowBox[{
                    RowBox[{"\[Alpha]", " ", "\[Beta]"}], "+", 
                    RowBox[{"4", " ", "m", " ", "\[Epsilon]ab"}], "-", 
                    RowBox[{"\[Alpha]", " ", "\[Epsilon]ab"}]}], 
                    RowBox[{
                    RowBox[{"\[Alpha]", " ", "\[Beta]"}], "-", 
                    RowBox[{"\[Alpha]", " ", "\[Epsilon]ab"}]}]]]}], ")"}]}], 
                   "-", 
                   RowBox[{"4", " ", "\[Beta]", " ", "\[Epsilon]ab", " ", 
                    RowBox[{"(", 
                    RowBox[{"1", "+", 
                    SqrtBox[
                    FractionBox[
                    RowBox[{
                    RowBox[{"\[Alpha]", " ", "\[Beta]"}], "+", 
                    RowBox[{"4", " ", "m", " ", "\[Epsilon]ab"}], "-", 
                    RowBox[{"\[Alpha]", " ", "\[Epsilon]ab"}]}], 
                    RowBox[{
                    RowBox[{"\[Alpha]", " ", "\[Beta]"}], "-", 
                    RowBox[{"\[Alpha]", " ", "\[Epsilon]ab"}]}]]]}], 
                    ")"}]}]}], ")"}]}], "+", 
                RowBox[{"\[Alpha]", " ", 
                 RowBox[{"(", 
                  RowBox[{"\[Beta]", "-", "\[Epsilon]ab"}], ")"}], " ", 
                 SuperscriptBox["\[Epsilon]ab", "2"], " ", 
                 RowBox[{"(", 
                  RowBox[{
                   RowBox[{"8", " ", 
                    SuperscriptBox["m", "2"]}], "-", 
                   RowBox[{
                    SuperscriptBox[
                    RowBox[{"(", 
                    RowBox[{"\[Beta]", "-", "\[Epsilon]ab"}], ")"}], "2"], 
                    " ", 
                    RowBox[{"(", 
                    RowBox[{
                    RowBox[{"-", "1"}], "+", 
                    SqrtBox[
                    FractionBox[
                    RowBox[{
                    RowBox[{"\[Alpha]", " ", "\[Beta]"}], "+", 
                    RowBox[{"4", " ", "m", " ", "\[Epsilon]ab"}], "-", 
                    RowBox[{"\[Alpha]", " ", "\[Epsilon]ab"}]}], 
                    RowBox[{
                    RowBox[{"\[Alpha]", " ", "\[Beta]"}], "-", 
                    RowBox[{"\[Alpha]", " ", "\[Epsilon]ab"}]}]]]}], ")"}]}], 
                   "+", 
                   RowBox[{"4", " ", "m", " ", 
                    RowBox[{"(", 
                    RowBox[{
                    RowBox[{"\[Epsilon]ab", " ", 
                    RowBox[{"(", 
                    RowBox[{"2", "+", 
                    SqrtBox[
                    FractionBox[
                    RowBox[{
                    RowBox[{"\[Alpha]", " ", "\[Beta]"}], "+", 
                    RowBox[{"4", " ", "m", " ", "\[Epsilon]ab"}], "-", 
                    RowBox[{"\[Alpha]", " ", "\[Epsilon]ab"}]}], 
                    RowBox[{
                    RowBox[{"\[Alpha]", " ", "\[Beta]"}], "-", 
                    RowBox[{"\[Alpha]", " ", "\[Epsilon]ab"}]}]]]}], ")"}]}], 
                    "-", 
                    RowBox[{"\[Beta]", " ", 
                    RowBox[{"(", 
                    RowBox[{"3", "+", 
                    SqrtBox[
                    FractionBox[
                    RowBox[{
                    RowBox[{"\[Alpha]", " ", "\[Beta]"}], "+", 
                    RowBox[{"4", " ", "m", " ", "\[Epsilon]ab"}], "-", 
                    RowBox[{"\[Alpha]", " ", "\[Epsilon]ab"}]}], 
                    RowBox[{
                    RowBox[{"\[Alpha]", " ", "\[Beta]"}], "-", 
                    RowBox[{"\[Alpha]", " ", "\[Epsilon]ab"}]}]]]}], 
                    ")"}]}]}], ")"}]}]}], ")"}]}], "+", 
                RowBox[{"2", " ", 
                 SuperscriptBox["\[Alpha]", "2"], " ", "\[Epsilon]ab", " ", 
                 RowBox[{"(", 
                  RowBox[{
                   RowBox[{
                    RowBox[{"-", 
                    SuperscriptBox[
                    RowBox[{"(", 
                    RowBox[{"\[Beta]", "-", "\[Epsilon]ab"}], ")"}], "2"]}], 
                    " ", 
                    RowBox[{"(", 
                    RowBox[{
                    RowBox[{"\[Epsilon]ab", " ", 
                    RowBox[{"(", 
                    RowBox[{
                    RowBox[{"-", "1"}], "+", 
                    SqrtBox[
                    FractionBox[
                    RowBox[{
                    RowBox[{"\[Alpha]", " ", "\[Beta]"}], "+", 
                    RowBox[{"4", " ", "m", " ", "\[Epsilon]ab"}], "-", 
                    RowBox[{"\[Alpha]", " ", "\[Epsilon]ab"}]}], 
                    RowBox[{
                    RowBox[{"\[Alpha]", " ", "\[Beta]"}], "-", 
                    RowBox[{"\[Alpha]", " ", "\[Epsilon]ab"}]}]]]}], ")"}]}], 
                    "+", 
                    RowBox[{"2", " ", "\[Beta]", " ", 
                    RowBox[{"(", 
                    RowBox[{"1", "+", 
                    SqrtBox[
                    FractionBox[
                    RowBox[{
                    RowBox[{"\[Alpha]", " ", "\[Beta]"}], "+", 
                    RowBox[{"4", " ", "m", " ", "\[Epsilon]ab"}], "-", 
                    RowBox[{"\[Alpha]", " ", "\[Epsilon]ab"}]}], 
                    RowBox[{
                    RowBox[{"\[Alpha]", " ", "\[Beta]"}], "-", 
                    RowBox[{"\[Alpha]", " ", "\[Epsilon]ab"}]}]]]}], 
                    ")"}]}]}], ")"}]}], "+", 
                   RowBox[{"m", " ", 
                    RowBox[{"(", 
                    RowBox[{
                    RowBox[{"2", " ", "\[Beta]"}], "-", "\[Epsilon]ab"}], 
                    ")"}], " ", 
                    RowBox[{"(", 
                    RowBox[{
                    RowBox[{"2", " ", "\[Beta]", " ", 
                    RowBox[{"(", 
                    RowBox[{"2", "+", 
                    SqrtBox[
                    FractionBox[
                    RowBox[{
                    RowBox[{"\[Alpha]", " ", "\[Beta]"}], "+", 
                    RowBox[{"4", " ", "m", " ", "\[Epsilon]ab"}], "-", 
                    RowBox[{"\[Alpha]", " ", "\[Epsilon]ab"}]}], 
                    RowBox[{
                    RowBox[{"\[Alpha]", " ", "\[Beta]"}], "-", 
                    RowBox[{"\[Alpha]", " ", "\[Epsilon]ab"}]}]]]}], ")"}]}], 
                    "-", 
                    RowBox[{"\[Epsilon]ab", " ", 
                    RowBox[{"(", 
                    RowBox[{"3", "+", 
                    RowBox[{"2", " ", 
                    SqrtBox[
                    FractionBox[
                    RowBox[{
                    RowBox[{"\[Alpha]", " ", "\[Beta]"}], "+", 
                    RowBox[{"4", " ", "m", " ", "\[Epsilon]ab"}], "-", 
                    RowBox[{"\[Alpha]", " ", "\[Epsilon]ab"}]}], 
                    RowBox[{
                    RowBox[{"\[Alpha]", " ", "\[Beta]"}], "-", 
                    RowBox[{"\[Alpha]", " ", "\[Epsilon]ab"}]}]]]}]}], 
                    ")"}]}]}], ")"}]}]}], ")"}]}]}], ")"}]}], ")"}]}]}]}], 
         ")"}]}], "<", "0"}]}], "}"}], "/.", 
    RowBox[{"m", "\[Rule]", "0"}]}], ",", 
   RowBox[{
    RowBox[{"ab", "<", "0"}], "&&", 
    RowBox[{"\[Epsilon]ab", "<", "\[Alpha]", "<", "0"}], "&&", 
    RowBox[{"\[Beta]", ">", "\[Epsilon]ab"}]}]}], "]"}]], "Input",
 CellChangeTimes->{{3.666686686902744*^9, 3.6666867594432545`*^9}}],

Cell[BoxData[
 RowBox[{"{", "False", "}"}]], "Output",
 CellChangeTimes->{{3.6666867422605495`*^9, 3.666686760354697*^9}}]
}, Open  ]],

Cell[CellGroupData[{

Cell[BoxData[
 RowBox[{"FullSimplify", "[", 
  RowBox[{
   RowBox[{
    RowBox[{"{", 
     RowBox[{
      RowBox[{
       RowBox[{
        FractionBox["1", 
         RowBox[{"4", " ", "\[Alpha]", " ", "\[Epsilon]ab"}]], 
        RowBox[{"(", 
         RowBox[{
          RowBox[{"4", " ", "m", " ", "\[Alpha]", " ", "\[Epsilon]ab"}], "+", 
          RowBox[{"\[Alpha]", " ", "\[Epsilon]ab", " ", 
           RowBox[{"(", 
            RowBox[{"\[Alpha]", "-", "\[Beta]", "+", "\[Epsilon]ab"}], ")"}], 
           " ", 
           RowBox[{"(", 
            RowBox[{
             RowBox[{"-", "1"}], "+", 
             SqrtBox[
              FractionBox[
               RowBox[{
                RowBox[{"\[Alpha]", " ", "\[Beta]"}], "+", 
                RowBox[{"4", " ", "m", " ", "\[Epsilon]ab"}], "-", 
                RowBox[{"\[Alpha]", " ", "\[Epsilon]ab"}]}], 
               RowBox[{
                RowBox[{"\[Alpha]", " ", "\[Beta]"}], "-", 
                RowBox[{"\[Alpha]", " ", "\[Epsilon]ab"}]}]]]}], ")"}]}], "-", 
          RowBox[{
           SqrtBox["2"], " ", 
           RowBox[{"\[Sqrt]", 
            RowBox[{"(", 
             RowBox[{
              FractionBox["1", 
               RowBox[{"\[Beta]", "-", "\[Epsilon]ab"}]], "\[Alpha]", " ", 
              RowBox[{"(", 
               RowBox[{
                RowBox[{"2", " ", "m", " ", 
                 SuperscriptBox[
                  RowBox[{"(", 
                   RowBox[{"\[Beta]", "-", "\[Epsilon]ab"}], ")"}], "2"], " ", 
                 SuperscriptBox["\[Epsilon]ab", "3"]}], "+", 
                RowBox[{
                 SuperscriptBox["\[Alpha]", "3"], " ", 
                 RowBox[{"(", 
                  RowBox[{"\[Beta]", "-", "\[Epsilon]ab"}], ")"}], " ", 
                 RowBox[{"(", 
                  RowBox[{
                   RowBox[{
                    RowBox[{"-", 
                    SuperscriptBox["\[Epsilon]ab", "2"]}], " ", 
                    RowBox[{"(", 
                    RowBox[{
                    RowBox[{"-", "1"}], "+", 
                    SqrtBox[
                    FractionBox[
                    RowBox[{
                    RowBox[{"\[Alpha]", " ", "\[Beta]"}], "+", 
                    RowBox[{"4", " ", "m", " ", "\[Epsilon]ab"}], "-", 
                    RowBox[{"\[Alpha]", " ", "\[Epsilon]ab"}]}], 
                    RowBox[{
                    RowBox[{"\[Alpha]", " ", "\[Beta]"}], "-", 
                    RowBox[{"\[Alpha]", " ", "\[Epsilon]ab"}]}]]]}], ")"}]}], 
                   "+", 
                   RowBox[{"4", " ", 
                    SuperscriptBox["\[Beta]", "2"], " ", 
                    RowBox[{"(", 
                    RowBox[{"1", "+", 
                    SqrtBox[
                    FractionBox[
                    RowBox[{
                    RowBox[{"\[Alpha]", " ", "\[Beta]"}], "+", 
                    RowBox[{"4", " ", "m", " ", "\[Epsilon]ab"}], "-", 
                    RowBox[{"\[Alpha]", " ", "\[Epsilon]ab"}]}], 
                    RowBox[{
                    RowBox[{"\[Alpha]", " ", "\[Beta]"}], "-", 
                    RowBox[{"\[Alpha]", " ", "\[Epsilon]ab"}]}]]]}], ")"}]}], 
                   "-", 
                   RowBox[{"4", " ", "\[Beta]", " ", "\[Epsilon]ab", " ", 
                    RowBox[{"(", 
                    RowBox[{"1", "+", 
                    SqrtBox[
                    FractionBox[
                    RowBox[{
                    RowBox[{"\[Alpha]", " ", "\[Beta]"}], "+", 
                    RowBox[{"4", " ", "m", " ", "\[Epsilon]ab"}], "-", 
                    RowBox[{"\[Alpha]", " ", "\[Epsilon]ab"}]}], 
                    RowBox[{
                    RowBox[{"\[Alpha]", " ", "\[Beta]"}], "-", 
                    RowBox[{"\[Alpha]", " ", "\[Epsilon]ab"}]}]]]}], 
                    ")"}]}]}], ")"}]}], "+", 
                RowBox[{"\[Alpha]", " ", 
                 RowBox[{"(", 
                  RowBox[{"\[Beta]", "-", "\[Epsilon]ab"}], ")"}], " ", 
                 SuperscriptBox["\[Epsilon]ab", "2"], " ", 
                 RowBox[{"(", 
                  RowBox[{
                   RowBox[{"8", " ", 
                    SuperscriptBox["m", "2"]}], "-", 
                   RowBox[{
                    SuperscriptBox[
                    RowBox[{"(", 
                    RowBox[{"\[Beta]", "-", "\[Epsilon]ab"}], ")"}], "2"], 
                    " ", 
                    RowBox[{"(", 
                    RowBox[{
                    RowBox[{"-", "1"}], "+", 
                    SqrtBox[
                    FractionBox[
                    RowBox[{
                    RowBox[{"\[Alpha]", " ", "\[Beta]"}], "+", 
                    RowBox[{"4", " ", "m", " ", "\[Epsilon]ab"}], "-", 
                    RowBox[{"\[Alpha]", " ", "\[Epsilon]ab"}]}], 
                    RowBox[{
                    RowBox[{"\[Alpha]", " ", "\[Beta]"}], "-", 
                    RowBox[{"\[Alpha]", " ", "\[Epsilon]ab"}]}]]]}], ")"}]}], 
                   "+", 
                   RowBox[{"4", " ", "m", " ", 
                    RowBox[{"(", 
                    RowBox[{
                    RowBox[{"\[Epsilon]ab", " ", 
                    RowBox[{"(", 
                    RowBox[{"2", "+", 
                    SqrtBox[
                    FractionBox[
                    RowBox[{
                    RowBox[{"\[Alpha]", " ", "\[Beta]"}], "+", 
                    RowBox[{"4", " ", "m", " ", "\[Epsilon]ab"}], "-", 
                    RowBox[{"\[Alpha]", " ", "\[Epsilon]ab"}]}], 
                    RowBox[{
                    RowBox[{"\[Alpha]", " ", "\[Beta]"}], "-", 
                    RowBox[{"\[Alpha]", " ", "\[Epsilon]ab"}]}]]]}], ")"}]}], 
                    "-", 
                    RowBox[{"\[Beta]", " ", 
                    RowBox[{"(", 
                    RowBox[{"3", "+", 
                    SqrtBox[
                    FractionBox[
                    RowBox[{
                    RowBox[{"\[Alpha]", " ", "\[Beta]"}], "+", 
                    RowBox[{"4", " ", "m", " ", "\[Epsilon]ab"}], "-", 
                    RowBox[{"\[Alpha]", " ", "\[Epsilon]ab"}]}], 
                    RowBox[{
                    RowBox[{"\[Alpha]", " ", "\[Beta]"}], "-", 
                    RowBox[{"\[Alpha]", " ", "\[Epsilon]ab"}]}]]]}], 
                    ")"}]}]}], ")"}]}]}], ")"}]}], "+", 
                RowBox[{"2", " ", 
                 SuperscriptBox["\[Alpha]", "2"], " ", "\[Epsilon]ab", " ", 
                 RowBox[{"(", 
                  RowBox[{
                   RowBox[{
                    RowBox[{"-", 
                    SuperscriptBox[
                    RowBox[{"(", 
                    RowBox[{"\[Beta]", "-", "\[Epsilon]ab"}], ")"}], "2"]}], 
                    " ", 
                    RowBox[{"(", 
                    RowBox[{
                    RowBox[{"\[Epsilon]ab", " ", 
                    RowBox[{"(", 
                    RowBox[{
                    RowBox[{"-", "1"}], "+", 
                    SqrtBox[
                    FractionBox[
                    RowBox[{
                    RowBox[{"\[Alpha]", " ", "\[Beta]"}], "+", 
                    RowBox[{"4", " ", "m", " ", "\[Epsilon]ab"}], "-", 
                    RowBox[{"\[Alpha]", " ", "\[Epsilon]ab"}]}], 
                    RowBox[{
                    RowBox[{"\[Alpha]", " ", "\[Beta]"}], "-", 
                    RowBox[{"\[Alpha]", " ", "\[Epsilon]ab"}]}]]]}], ")"}]}], 
                    "+", 
                    RowBox[{"2", " ", "\[Beta]", " ", 
                    RowBox[{"(", 
                    RowBox[{"1", "+", 
                    SqrtBox[
                    FractionBox[
                    RowBox[{
                    RowBox[{"\[Alpha]", " ", "\[Beta]"}], "+", 
                    RowBox[{"4", " ", "m", " ", "\[Epsilon]ab"}], "-", 
                    RowBox[{"\[Alpha]", " ", "\[Epsilon]ab"}]}], 
                    RowBox[{
                    RowBox[{"\[Alpha]", " ", "\[Beta]"}], "-", 
                    RowBox[{"\[Alpha]", " ", "\[Epsilon]ab"}]}]]]}], 
                    ")"}]}]}], ")"}]}], "+", 
                   RowBox[{"m", " ", 
                    RowBox[{"(", 
                    RowBox[{
                    RowBox[{"2", " ", "\[Beta]"}], "-", "\[Epsilon]ab"}], 
                    ")"}], " ", 
                    RowBox[{"(", 
                    RowBox[{
                    RowBox[{"2", " ", "\[Beta]", " ", 
                    RowBox[{"(", 
                    RowBox[{"2", "+", 
                    SqrtBox[
                    FractionBox[
                    RowBox[{
                    RowBox[{"\[Alpha]", " ", "\[Beta]"}], "+", 
                    RowBox[{"4", " ", "m", " ", "\[Epsilon]ab"}], "-", 
                    RowBox[{"\[Alpha]", " ", "\[Epsilon]ab"}]}], 
                    RowBox[{
                    RowBox[{"\[Alpha]", " ", "\[Beta]"}], "-", 
                    RowBox[{"\[Alpha]", " ", "\[Epsilon]ab"}]}]]]}], ")"}]}], 
                    "-", 
                    RowBox[{"\[Epsilon]ab", " ", 
                    RowBox[{"(", 
                    RowBox[{"3", "+", 
                    RowBox[{"2", " ", 
                    SqrtBox[
                    FractionBox[
                    RowBox[{
                    RowBox[{"\[Alpha]", " ", "\[Beta]"}], "+", 
                    RowBox[{"4", " ", "m", " ", "\[Epsilon]ab"}], "-", 
                    RowBox[{"\[Alpha]", " ", "\[Epsilon]ab"}]}], 
                    RowBox[{
                    RowBox[{"\[Alpha]", " ", "\[Beta]"}], "-", 
                    RowBox[{"\[Alpha]", " ", "\[Epsilon]ab"}]}]]]}]}], 
                    ")"}]}]}], ")"}]}]}], ")"}]}]}], ")"}]}], ")"}]}]}]}], 
         ")"}]}], "\[LessEqual]", " ", "0"}], "&&", 
      RowBox[{
       RowBox[{
        FractionBox["1", 
         RowBox[{"4", " ", "\[Alpha]", " ", "\[Epsilon]ab"}]], 
        RowBox[{"(", 
         RowBox[{
          RowBox[{"4", " ", "m", " ", "\[Alpha]", " ", "\[Epsilon]ab"}], "+", 
          RowBox[{"\[Alpha]", " ", "\[Epsilon]ab", " ", 
           RowBox[{"(", 
            RowBox[{"\[Alpha]", "-", "\[Beta]", "+", "\[Epsilon]ab"}], ")"}], 
           " ", 
           RowBox[{"(", 
            RowBox[{
             RowBox[{"-", "1"}], "+", 
             SqrtBox[
              FractionBox[
               RowBox[{
                RowBox[{"\[Alpha]", " ", "\[Beta]"}], "+", 
                RowBox[{"4", " ", "m", " ", "\[Epsilon]ab"}], "-", 
                RowBox[{"\[Alpha]", " ", "\[Epsilon]ab"}]}], 
               RowBox[{
                RowBox[{"\[Alpha]", " ", "\[Beta]"}], "-", 
                RowBox[{"\[Alpha]", " ", "\[Epsilon]ab"}]}]]]}], ")"}]}], "+", 
          RowBox[{
           SqrtBox["2"], " ", 
           RowBox[{"\[Sqrt]", 
            RowBox[{"(", 
             RowBox[{
              FractionBox["1", 
               RowBox[{"\[Beta]", "-", "\[Epsilon]ab"}]], "\[Alpha]", " ", 
              RowBox[{"(", 
               RowBox[{
                RowBox[{"2", " ", "m", " ", 
                 SuperscriptBox[
                  RowBox[{"(", 
                   RowBox[{"\[Beta]", "-", "\[Epsilon]ab"}], ")"}], "2"], " ", 
                 SuperscriptBox["\[Epsilon]ab", "3"]}], "+", 
                RowBox[{
                 SuperscriptBox["\[Alpha]", "3"], " ", 
                 RowBox[{"(", 
                  RowBox[{"\[Beta]", "-", "\[Epsilon]ab"}], ")"}], " ", 
                 RowBox[{"(", 
                  RowBox[{
                   RowBox[{
                    RowBox[{"-", 
                    SuperscriptBox["\[Epsilon]ab", "2"]}], " ", 
                    RowBox[{"(", 
                    RowBox[{
                    RowBox[{"-", "1"}], "+", 
                    SqrtBox[
                    FractionBox[
                    RowBox[{
                    RowBox[{"\[Alpha]", " ", "\[Beta]"}], "+", 
                    RowBox[{"4", " ", "m", " ", "\[Epsilon]ab"}], "-", 
                    RowBox[{"\[Alpha]", " ", "\[Epsilon]ab"}]}], 
                    RowBox[{
                    RowBox[{"\[Alpha]", " ", "\[Beta]"}], "-", 
                    RowBox[{"\[Alpha]", " ", "\[Epsilon]ab"}]}]]]}], ")"}]}], 
                   "+", 
                   RowBox[{"4", " ", 
                    SuperscriptBox["\[Beta]", "2"], " ", 
                    RowBox[{"(", 
                    RowBox[{"1", "+", 
                    SqrtBox[
                    FractionBox[
                    RowBox[{
                    RowBox[{"\[Alpha]", " ", "\[Beta]"}], "+", 
                    RowBox[{"4", " ", "m", " ", "\[Epsilon]ab"}], "-", 
                    RowBox[{"\[Alpha]", " ", "\[Epsilon]ab"}]}], 
                    RowBox[{
                    RowBox[{"\[Alpha]", " ", "\[Beta]"}], "-", 
                    RowBox[{"\[Alpha]", " ", "\[Epsilon]ab"}]}]]]}], ")"}]}], 
                   "-", 
                   RowBox[{"4", " ", "\[Beta]", " ", "\[Epsilon]ab", " ", 
                    RowBox[{"(", 
                    RowBox[{"1", "+", 
                    SqrtBox[
                    FractionBox[
                    RowBox[{
                    RowBox[{"\[Alpha]", " ", "\[Beta]"}], "+", 
                    RowBox[{"4", " ", "m", " ", "\[Epsilon]ab"}], "-", 
                    RowBox[{"\[Alpha]", " ", "\[Epsilon]ab"}]}], 
                    RowBox[{
                    RowBox[{"\[Alpha]", " ", "\[Beta]"}], "-", 
                    RowBox[{"\[Alpha]", " ", "\[Epsilon]ab"}]}]]]}], 
                    ")"}]}]}], ")"}]}], "+", 
                RowBox[{"\[Alpha]", " ", 
                 RowBox[{"(", 
                  RowBox[{"\[Beta]", "-", "\[Epsilon]ab"}], ")"}], " ", 
                 SuperscriptBox["\[Epsilon]ab", "2"], " ", 
                 RowBox[{"(", 
                  RowBox[{
                   RowBox[{"8", " ", 
                    SuperscriptBox["m", "2"]}], "-", 
                   RowBox[{
                    SuperscriptBox[
                    RowBox[{"(", 
                    RowBox[{"\[Beta]", "-", "\[Epsilon]ab"}], ")"}], "2"], 
                    " ", 
                    RowBox[{"(", 
                    RowBox[{
                    RowBox[{"-", "1"}], "+", 
                    SqrtBox[
                    FractionBox[
                    RowBox[{
                    RowBox[{"\[Alpha]", " ", "\[Beta]"}], "+", 
                    RowBox[{"4", " ", "m", " ", "\[Epsilon]ab"}], "-", 
                    RowBox[{"\[Alpha]", " ", "\[Epsilon]ab"}]}], 
                    RowBox[{
                    RowBox[{"\[Alpha]", " ", "\[Beta]"}], "-", 
                    RowBox[{"\[Alpha]", " ", "\[Epsilon]ab"}]}]]]}], ")"}]}], 
                   "+", 
                   RowBox[{"4", " ", "m", " ", 
                    RowBox[{"(", 
                    RowBox[{
                    RowBox[{"\[Epsilon]ab", " ", 
                    RowBox[{"(", 
                    RowBox[{"2", "+", 
                    SqrtBox[
                    FractionBox[
                    RowBox[{
                    RowBox[{"\[Alpha]", " ", "\[Beta]"}], "+", 
                    RowBox[{"4", " ", "m", " ", "\[Epsilon]ab"}], "-", 
                    RowBox[{"\[Alpha]", " ", "\[Epsilon]ab"}]}], 
                    RowBox[{
                    RowBox[{"\[Alpha]", " ", "\[Beta]"}], "-", 
                    RowBox[{"\[Alpha]", " ", "\[Epsilon]ab"}]}]]]}], ")"}]}], 
                    "-", 
                    RowBox[{"\[Beta]", " ", 
                    RowBox[{"(", 
                    RowBox[{"3", "+", 
                    SqrtBox[
                    FractionBox[
                    RowBox[{
                    RowBox[{"\[Alpha]", " ", "\[Beta]"}], "+", 
                    RowBox[{"4", " ", "m", " ", "\[Epsilon]ab"}], "-", 
                    RowBox[{"\[Alpha]", " ", "\[Epsilon]ab"}]}], 
                    RowBox[{
                    RowBox[{"\[Alpha]", " ", "\[Beta]"}], "-", 
                    RowBox[{"\[Alpha]", " ", "\[Epsilon]ab"}]}]]]}], 
                    ")"}]}]}], ")"}]}]}], ")"}]}], "+", 
                RowBox[{"2", " ", 
                 SuperscriptBox["\[Alpha]", "2"], " ", "\[Epsilon]ab", " ", 
                 RowBox[{"(", 
                  RowBox[{
                   RowBox[{
                    RowBox[{"-", 
                    SuperscriptBox[
                    RowBox[{"(", 
                    RowBox[{"\[Beta]", "-", "\[Epsilon]ab"}], ")"}], "2"]}], 
                    " ", 
                    RowBox[{"(", 
                    RowBox[{
                    RowBox[{"\[Epsilon]ab", " ", 
                    RowBox[{"(", 
                    RowBox[{
                    RowBox[{"-", "1"}], "+", 
                    SqrtBox[
                    FractionBox[
                    RowBox[{
                    RowBox[{"\[Alpha]", " ", "\[Beta]"}], "+", 
                    RowBox[{"4", " ", "m", " ", "\[Epsilon]ab"}], "-", 
                    RowBox[{"\[Alpha]", " ", "\[Epsilon]ab"}]}], 
                    RowBox[{
                    RowBox[{"\[Alpha]", " ", "\[Beta]"}], "-", 
                    RowBox[{"\[Alpha]", " ", "\[Epsilon]ab"}]}]]]}], ")"}]}], 
                    "+", 
                    RowBox[{"2", " ", "\[Beta]", " ", 
                    RowBox[{"(", 
                    RowBox[{"1", "+", 
                    SqrtBox[
                    FractionBox[
                    RowBox[{
                    RowBox[{"\[Alpha]", " ", "\[Beta]"}], "+", 
                    RowBox[{"4", " ", "m", " ", "\[Epsilon]ab"}], "-", 
                    RowBox[{"\[Alpha]", " ", "\[Epsilon]ab"}]}], 
                    RowBox[{
                    RowBox[{"\[Alpha]", " ", "\[Beta]"}], "-", 
                    RowBox[{"\[Alpha]", " ", "\[Epsilon]ab"}]}]]]}], 
                    ")"}]}]}], ")"}]}], "+", 
                   RowBox[{"m", " ", 
                    RowBox[{"(", 
                    RowBox[{
                    RowBox[{"2", " ", "\[Beta]"}], "-", "\[Epsilon]ab"}], 
                    ")"}], " ", 
                    RowBox[{"(", 
                    RowBox[{
                    RowBox[{"2", " ", "\[Beta]", " ", 
                    RowBox[{"(", 
                    RowBox[{"2", "+", 
                    SqrtBox[
                    FractionBox[
                    RowBox[{
                    RowBox[{"\[Alpha]", " ", "\[Beta]"}], "+", 
                    RowBox[{"4", " ", "m", " ", "\[Epsilon]ab"}], "-", 
                    RowBox[{"\[Alpha]", " ", "\[Epsilon]ab"}]}], 
                    RowBox[{
                    RowBox[{"\[Alpha]", " ", "\[Beta]"}], "-", 
                    RowBox[{"\[Alpha]", " ", "\[Epsilon]ab"}]}]]]}], ")"}]}], 
                    "-", 
                    RowBox[{"\[Epsilon]ab", " ", 
                    RowBox[{"(", 
                    RowBox[{"3", "+", 
                    RowBox[{"2", " ", 
                    SqrtBox[
                    FractionBox[
                    RowBox[{
                    RowBox[{"\[Alpha]", " ", "\[Beta]"}], "+", 
                    RowBox[{"4", " ", "m", " ", "\[Epsilon]ab"}], "-", 
                    RowBox[{"\[Alpha]", " ", "\[Epsilon]ab"}]}], 
                    RowBox[{
                    RowBox[{"\[Alpha]", " ", "\[Beta]"}], "-", 
                    RowBox[{"\[Alpha]", " ", "\[Epsilon]ab"}]}]]]}]}], 
                    ")"}]}]}], ")"}]}]}], ")"}]}]}], ")"}]}], ")"}]}]}]}], 
         ")"}]}], "\[LessEqual]", " ", "0"}]}], "}"}], "/.", 
    RowBox[{"m", "\[Rule]", 
     FractionBox[
      RowBox[{
       RowBox[{
        RowBox[{"-", "\[Alpha]"}], " ", "\[Beta]"}], "+", 
       RowBox[{"\[Alpha]", " ", "\[Epsilon]ab"}], "+", 
       RowBox[{"\[Beta]", " ", "\[Epsilon]ab"}], "-", 
       SuperscriptBox["\[Epsilon]ab", "2"]}], "\[Alpha]"]}]}], ",", 
   RowBox[{
    RowBox[{"\[Epsilon]ab", "<", "0"}], "&&", 
    RowBox[{"\[Epsilon]ab", "<", "\[Alpha]", "<", "0"}], "&&", 
    RowBox[{"\[Beta]", ">", "\[Epsilon]ab"}]}]}], "]"}]], "Input",
 CellChangeTimes->{{3.66668678752916*^9, 3.666686816824073*^9}}],

Cell[BoxData[
 RowBox[{"{", 
  RowBox[{
   RowBox[{"\[Alpha]", "+", "\[Beta]"}], "\[LessEqual]", "\[Epsilon]ab"}], 
  "}"}]], "Output",
 CellChangeTimes->{{3.6666867996473827`*^9, 3.666686824694008*^9}}]
}, Open  ]],

Cell[CellGroupData[{

Cell[BoxData[
 RowBox[{"FullSimplify", "[", 
  RowBox[{
   RowBox[{
    RowBox[{"{", 
     RowBox[{
      RowBox[{
       RowBox[{
        FractionBox["1", 
         RowBox[{"4", " ", "\[Alpha]", " ", "\[Epsilon]ab"}]], 
        RowBox[{"(", 
         RowBox[{
          RowBox[{"4", " ", "m", " ", "\[Alpha]", " ", "\[Epsilon]ab"}], "+", 
          RowBox[{"\[Alpha]", " ", "\[Epsilon]ab", " ", 
           RowBox[{"(", 
            RowBox[{"\[Alpha]", "-", "\[Beta]", "+", "\[Epsilon]ab"}], ")"}], 
           " ", 
           RowBox[{"(", 
            RowBox[{
             RowBox[{"-", "1"}], "+", 
             SqrtBox[
              FractionBox[
               RowBox[{
                RowBox[{"\[Alpha]", " ", "\[Beta]"}], "+", 
                RowBox[{"4", " ", "m", " ", "\[Epsilon]ab"}], "-", 
                RowBox[{"\[Alpha]", " ", "\[Epsilon]ab"}]}], 
               RowBox[{
                RowBox[{"\[Alpha]", " ", "\[Beta]"}], "-", 
                RowBox[{"\[Alpha]", " ", "\[Epsilon]ab"}]}]]]}], ")"}]}], "-", 
          RowBox[{
           SqrtBox["2"], " ", 
           RowBox[{"\[Sqrt]", 
            RowBox[{"(", 
             RowBox[{
              FractionBox["1", 
               RowBox[{"\[Beta]", "-", "\[Epsilon]ab"}]], "\[Alpha]", " ", 
              RowBox[{"(", 
               RowBox[{
                RowBox[{"2", " ", "m", " ", 
                 SuperscriptBox[
                  RowBox[{"(", 
                   RowBox[{"\[Beta]", "-", "\[Epsilon]ab"}], ")"}], "2"], " ", 
                 SuperscriptBox["\[Epsilon]ab", "3"]}], "+", 
                RowBox[{
                 SuperscriptBox["\[Alpha]", "3"], " ", 
                 RowBox[{"(", 
                  RowBox[{"\[Beta]", "-", "\[Epsilon]ab"}], ")"}], " ", 
                 RowBox[{"(", 
                  RowBox[{
                   RowBox[{
                    RowBox[{"-", 
                    SuperscriptBox["\[Epsilon]ab", "2"]}], " ", 
                    RowBox[{"(", 
                    RowBox[{
                    RowBox[{"-", "1"}], "+", 
                    SqrtBox[
                    FractionBox[
                    RowBox[{
                    RowBox[{"\[Alpha]", " ", "\[Beta]"}], "+", 
                    RowBox[{"4", " ", "m", " ", "\[Epsilon]ab"}], "-", 
                    RowBox[{"\[Alpha]", " ", "\[Epsilon]ab"}]}], 
                    RowBox[{
                    RowBox[{"\[Alpha]", " ", "\[Beta]"}], "-", 
                    RowBox[{"\[Alpha]", " ", "\[Epsilon]ab"}]}]]]}], ")"}]}], 
                   "+", 
                   RowBox[{"4", " ", 
                    SuperscriptBox["\[Beta]", "2"], " ", 
                    RowBox[{"(", 
                    RowBox[{"1", "+", 
                    SqrtBox[
                    FractionBox[
                    RowBox[{
                    RowBox[{"\[Alpha]", " ", "\[Beta]"}], "+", 
                    RowBox[{"4", " ", "m", " ", "\[Epsilon]ab"}], "-", 
                    RowBox[{"\[Alpha]", " ", "\[Epsilon]ab"}]}], 
                    RowBox[{
                    RowBox[{"\[Alpha]", " ", "\[Beta]"}], "-", 
                    RowBox[{"\[Alpha]", " ", "\[Epsilon]ab"}]}]]]}], ")"}]}], 
                   "-", 
                   RowBox[{"4", " ", "\[Beta]", " ", "\[Epsilon]ab", " ", 
                    RowBox[{"(", 
                    RowBox[{"1", "+", 
                    SqrtBox[
                    FractionBox[
                    RowBox[{
                    RowBox[{"\[Alpha]", " ", "\[Beta]"}], "+", 
                    RowBox[{"4", " ", "m", " ", "\[Epsilon]ab"}], "-", 
                    RowBox[{"\[Alpha]", " ", "\[Epsilon]ab"}]}], 
                    RowBox[{
                    RowBox[{"\[Alpha]", " ", "\[Beta]"}], "-", 
                    RowBox[{"\[Alpha]", " ", "\[Epsilon]ab"}]}]]]}], 
                    ")"}]}]}], ")"}]}], "+", 
                RowBox[{"\[Alpha]", " ", 
                 RowBox[{"(", 
                  RowBox[{"\[Beta]", "-", "\[Epsilon]ab"}], ")"}], " ", 
                 SuperscriptBox["\[Epsilon]ab", "2"], " ", 
                 RowBox[{"(", 
                  RowBox[{
                   RowBox[{"8", " ", 
                    SuperscriptBox["m", "2"]}], "-", 
                   RowBox[{
                    SuperscriptBox[
                    RowBox[{"(", 
                    RowBox[{"\[Beta]", "-", "\[Epsilon]ab"}], ")"}], "2"], 
                    " ", 
                    RowBox[{"(", 
                    RowBox[{
                    RowBox[{"-", "1"}], "+", 
                    SqrtBox[
                    FractionBox[
                    RowBox[{
                    RowBox[{"\[Alpha]", " ", "\[Beta]"}], "+", 
                    RowBox[{"4", " ", "m", " ", "\[Epsilon]ab"}], "-", 
                    RowBox[{"\[Alpha]", " ", "\[Epsilon]ab"}]}], 
                    RowBox[{
                    RowBox[{"\[Alpha]", " ", "\[Beta]"}], "-", 
                    RowBox[{"\[Alpha]", " ", "\[Epsilon]ab"}]}]]]}], ")"}]}], 
                   "+", 
                   RowBox[{"4", " ", "m", " ", 
                    RowBox[{"(", 
                    RowBox[{
                    RowBox[{"\[Epsilon]ab", " ", 
                    RowBox[{"(", 
                    RowBox[{"2", "+", 
                    SqrtBox[
                    FractionBox[
                    RowBox[{
                    RowBox[{"\[Alpha]", " ", "\[Beta]"}], "+", 
                    RowBox[{"4", " ", "m", " ", "\[Epsilon]ab"}], "-", 
                    RowBox[{"\[Alpha]", " ", "\[Epsilon]ab"}]}], 
                    RowBox[{
                    RowBox[{"\[Alpha]", " ", "\[Beta]"}], "-", 
                    RowBox[{"\[Alpha]", " ", "\[Epsilon]ab"}]}]]]}], ")"}]}], 
                    "-", 
                    RowBox[{"\[Beta]", " ", 
                    RowBox[{"(", 
                    RowBox[{"3", "+", 
                    SqrtBox[
                    FractionBox[
                    RowBox[{
                    RowBox[{"\[Alpha]", " ", "\[Beta]"}], "+", 
                    RowBox[{"4", " ", "m", " ", "\[Epsilon]ab"}], "-", 
                    RowBox[{"\[Alpha]", " ", "\[Epsilon]ab"}]}], 
                    RowBox[{
                    RowBox[{"\[Alpha]", " ", "\[Beta]"}], "-", 
                    RowBox[{"\[Alpha]", " ", "\[Epsilon]ab"}]}]]]}], 
                    ")"}]}]}], ")"}]}]}], ")"}]}], "+", 
                RowBox[{"2", " ", 
                 SuperscriptBox["\[Alpha]", "2"], " ", "\[Epsilon]ab", " ", 
                 RowBox[{"(", 
                  RowBox[{
                   RowBox[{
                    RowBox[{"-", 
                    SuperscriptBox[
                    RowBox[{"(", 
                    RowBox[{"\[Beta]", "-", "\[Epsilon]ab"}], ")"}], "2"]}], 
                    " ", 
                    RowBox[{"(", 
                    RowBox[{
                    RowBox[{"\[Epsilon]ab", " ", 
                    RowBox[{"(", 
                    RowBox[{
                    RowBox[{"-", "1"}], "+", 
                    SqrtBox[
                    FractionBox[
                    RowBox[{
                    RowBox[{"\[Alpha]", " ", "\[Beta]"}], "+", 
                    RowBox[{"4", " ", "m", " ", "\[Epsilon]ab"}], "-", 
                    RowBox[{"\[Alpha]", " ", "\[Epsilon]ab"}]}], 
                    RowBox[{
                    RowBox[{"\[Alpha]", " ", "\[Beta]"}], "-", 
                    RowBox[{"\[Alpha]", " ", "\[Epsilon]ab"}]}]]]}], ")"}]}], 
                    "+", 
                    RowBox[{"2", " ", "\[Beta]", " ", 
                    RowBox[{"(", 
                    RowBox[{"1", "+", 
                    SqrtBox[
                    FractionBox[
                    RowBox[{
                    RowBox[{"\[Alpha]", " ", "\[Beta]"}], "+", 
                    RowBox[{"4", " ", "m", " ", "\[Epsilon]ab"}], "-", 
                    RowBox[{"\[Alpha]", " ", "\[Epsilon]ab"}]}], 
                    RowBox[{
                    RowBox[{"\[Alpha]", " ", "\[Beta]"}], "-", 
                    RowBox[{"\[Alpha]", " ", "\[Epsilon]ab"}]}]]]}], 
                    ")"}]}]}], ")"}]}], "+", 
                   RowBox[{"m", " ", 
                    RowBox[{"(", 
                    RowBox[{
                    RowBox[{"2", " ", "\[Beta]"}], "-", "\[Epsilon]ab"}], 
                    ")"}], " ", 
                    RowBox[{"(", 
                    RowBox[{
                    RowBox[{"2", " ", "\[Beta]", " ", 
                    RowBox[{"(", 
                    RowBox[{"2", "+", 
                    SqrtBox[
                    FractionBox[
                    RowBox[{
                    RowBox[{"\[Alpha]", " ", "\[Beta]"}], "+", 
                    RowBox[{"4", " ", "m", " ", "\[Epsilon]ab"}], "-", 
                    RowBox[{"\[Alpha]", " ", "\[Epsilon]ab"}]}], 
                    RowBox[{
                    RowBox[{"\[Alpha]", " ", "\[Beta]"}], "-", 
                    RowBox[{"\[Alpha]", " ", "\[Epsilon]ab"}]}]]]}], ")"}]}], 
                    "-", 
                    RowBox[{"\[Epsilon]ab", " ", 
                    RowBox[{"(", 
                    RowBox[{"3", "+", 
                    RowBox[{"2", " ", 
                    SqrtBox[
                    FractionBox[
                    RowBox[{
                    RowBox[{"\[Alpha]", " ", "\[Beta]"}], "+", 
                    RowBox[{"4", " ", "m", " ", "\[Epsilon]ab"}], "-", 
                    RowBox[{"\[Alpha]", " ", "\[Epsilon]ab"}]}], 
                    RowBox[{
                    RowBox[{"\[Alpha]", " ", "\[Beta]"}], "-", 
                    RowBox[{"\[Alpha]", " ", "\[Epsilon]ab"}]}]]]}]}], 
                    ")"}]}]}], ")"}]}]}], ")"}]}]}], ")"}]}], ")"}]}]}]}], 
         ")"}]}], "\[LessEqual]", " ", "0"}], "&&", 
      RowBox[{
       RowBox[{
        FractionBox["1", 
         RowBox[{"4", " ", "\[Alpha]", " ", "\[Epsilon]ab"}]], 
        RowBox[{"(", 
         RowBox[{
          RowBox[{"4", " ", "m", " ", "\[Alpha]", " ", "\[Epsilon]ab"}], "+", 
          RowBox[{"\[Alpha]", " ", "\[Epsilon]ab", " ", 
           RowBox[{"(", 
            RowBox[{"\[Alpha]", "-", "\[Beta]", "+", "\[Epsilon]ab"}], ")"}], 
           " ", 
           RowBox[{"(", 
            RowBox[{
             RowBox[{"-", "1"}], "+", 
             SqrtBox[
              FractionBox[
               RowBox[{
                RowBox[{"\[Alpha]", " ", "\[Beta]"}], "+", 
                RowBox[{"4", " ", "m", " ", "\[Epsilon]ab"}], "-", 
                RowBox[{"\[Alpha]", " ", "\[Epsilon]ab"}]}], 
               RowBox[{
                RowBox[{"\[Alpha]", " ", "\[Beta]"}], "-", 
                RowBox[{"\[Alpha]", " ", "\[Epsilon]ab"}]}]]]}], ")"}]}], "+", 
          RowBox[{
           SqrtBox["2"], " ", 
           RowBox[{"\[Sqrt]", 
            RowBox[{"(", 
             RowBox[{
              FractionBox["1", 
               RowBox[{"\[Beta]", "-", "\[Epsilon]ab"}]], "\[Alpha]", " ", 
              RowBox[{"(", 
               RowBox[{
                RowBox[{"2", " ", "m", " ", 
                 SuperscriptBox[
                  RowBox[{"(", 
                   RowBox[{"\[Beta]", "-", "\[Epsilon]ab"}], ")"}], "2"], " ", 
                 SuperscriptBox["\[Epsilon]ab", "3"]}], "+", 
                RowBox[{
                 SuperscriptBox["\[Alpha]", "3"], " ", 
                 RowBox[{"(", 
                  RowBox[{"\[Beta]", "-", "\[Epsilon]ab"}], ")"}], " ", 
                 RowBox[{"(", 
                  RowBox[{
                   RowBox[{
                    RowBox[{"-", 
                    SuperscriptBox["\[Epsilon]ab", "2"]}], " ", 
                    RowBox[{"(", 
                    RowBox[{
                    RowBox[{"-", "1"}], "+", 
                    SqrtBox[
                    FractionBox[
                    RowBox[{
                    RowBox[{"\[Alpha]", " ", "\[Beta]"}], "+", 
                    RowBox[{"4", " ", "m", " ", "\[Epsilon]ab"}], "-", 
                    RowBox[{"\[Alpha]", " ", "\[Epsilon]ab"}]}], 
                    RowBox[{
                    RowBox[{"\[Alpha]", " ", "\[Beta]"}], "-", 
                    RowBox[{"\[Alpha]", " ", "\[Epsilon]ab"}]}]]]}], ")"}]}], 
                   "+", 
                   RowBox[{"4", " ", 
                    SuperscriptBox["\[Beta]", "2"], " ", 
                    RowBox[{"(", 
                    RowBox[{"1", "+", 
                    SqrtBox[
                    FractionBox[
                    RowBox[{
                    RowBox[{"\[Alpha]", " ", "\[Beta]"}], "+", 
                    RowBox[{"4", " ", "m", " ", "\[Epsilon]ab"}], "-", 
                    RowBox[{"\[Alpha]", " ", "\[Epsilon]ab"}]}], 
                    RowBox[{
                    RowBox[{"\[Alpha]", " ", "\[Beta]"}], "-", 
                    RowBox[{"\[Alpha]", " ", "\[Epsilon]ab"}]}]]]}], ")"}]}], 
                   "-", 
                   RowBox[{"4", " ", "\[Beta]", " ", "\[Epsilon]ab", " ", 
                    RowBox[{"(", 
                    RowBox[{"1", "+", 
                    SqrtBox[
                    FractionBox[
                    RowBox[{
                    RowBox[{"\[Alpha]", " ", "\[Beta]"}], "+", 
                    RowBox[{"4", " ", "m", " ", "\[Epsilon]ab"}], "-", 
                    RowBox[{"\[Alpha]", " ", "\[Epsilon]ab"}]}], 
                    RowBox[{
                    RowBox[{"\[Alpha]", " ", "\[Beta]"}], "-", 
                    RowBox[{"\[Alpha]", " ", "\[Epsilon]ab"}]}]]]}], 
                    ")"}]}]}], ")"}]}], "+", 
                RowBox[{"\[Alpha]", " ", 
                 RowBox[{"(", 
                  RowBox[{"\[Beta]", "-", "\[Epsilon]ab"}], ")"}], " ", 
                 SuperscriptBox["\[Epsilon]ab", "2"], " ", 
                 RowBox[{"(", 
                  RowBox[{
                   RowBox[{"8", " ", 
                    SuperscriptBox["m", "2"]}], "-", 
                   RowBox[{
                    SuperscriptBox[
                    RowBox[{"(", 
                    RowBox[{"\[Beta]", "-", "\[Epsilon]ab"}], ")"}], "2"], 
                    " ", 
                    RowBox[{"(", 
                    RowBox[{
                    RowBox[{"-", "1"}], "+", 
                    SqrtBox[
                    FractionBox[
                    RowBox[{
                    RowBox[{"\[Alpha]", " ", "\[Beta]"}], "+", 
                    RowBox[{"4", " ", "m", " ", "\[Epsilon]ab"}], "-", 
                    RowBox[{"\[Alpha]", " ", "\[Epsilon]ab"}]}], 
                    RowBox[{
                    RowBox[{"\[Alpha]", " ", "\[Beta]"}], "-", 
                    RowBox[{"\[Alpha]", " ", "\[Epsilon]ab"}]}]]]}], ")"}]}], 
                   "+", 
                   RowBox[{"4", " ", "m", " ", 
                    RowBox[{"(", 
                    RowBox[{
                    RowBox[{"\[Epsilon]ab", " ", 
                    RowBox[{"(", 
                    RowBox[{"2", "+", 
                    SqrtBox[
                    FractionBox[
                    RowBox[{
                    RowBox[{"\[Alpha]", " ", "\[Beta]"}], "+", 
                    RowBox[{"4", " ", "m", " ", "\[Epsilon]ab"}], "-", 
                    RowBox[{"\[Alpha]", " ", "\[Epsilon]ab"}]}], 
                    RowBox[{
                    RowBox[{"\[Alpha]", " ", "\[Beta]"}], "-", 
                    RowBox[{"\[Alpha]", " ", "\[Epsilon]ab"}]}]]]}], ")"}]}], 
                    "-", 
                    RowBox[{"\[Beta]", " ", 
                    RowBox[{"(", 
                    RowBox[{"3", "+", 
                    SqrtBox[
                    FractionBox[
                    RowBox[{
                    RowBox[{"\[Alpha]", " ", "\[Beta]"}], "+", 
                    RowBox[{"4", " ", "m", " ", "\[Epsilon]ab"}], "-", 
                    RowBox[{"\[Alpha]", " ", "\[Epsilon]ab"}]}], 
                    RowBox[{
                    RowBox[{"\[Alpha]", " ", "\[Beta]"}], "-", 
                    RowBox[{"\[Alpha]", " ", "\[Epsilon]ab"}]}]]]}], 
                    ")"}]}]}], ")"}]}]}], ")"}]}], "+", 
                RowBox[{"2", " ", 
                 SuperscriptBox["\[Alpha]", "2"], " ", "\[Epsilon]ab", " ", 
                 RowBox[{"(", 
                  RowBox[{
                   RowBox[{
                    RowBox[{"-", 
                    SuperscriptBox[
                    RowBox[{"(", 
                    RowBox[{"\[Beta]", "-", "\[Epsilon]ab"}], ")"}], "2"]}], 
                    " ", 
                    RowBox[{"(", 
                    RowBox[{
                    RowBox[{"\[Epsilon]ab", " ", 
                    RowBox[{"(", 
                    RowBox[{
                    RowBox[{"-", "1"}], "+", 
                    SqrtBox[
                    FractionBox[
                    RowBox[{
                    RowBox[{"\[Alpha]", " ", "\[Beta]"}], "+", 
                    RowBox[{"4", " ", "m", " ", "\[Epsilon]ab"}], "-", 
                    RowBox[{"\[Alpha]", " ", "\[Epsilon]ab"}]}], 
                    RowBox[{
                    RowBox[{"\[Alpha]", " ", "\[Beta]"}], "-", 
                    RowBox[{"\[Alpha]", " ", "\[Epsilon]ab"}]}]]]}], ")"}]}], 
                    "+", 
                    RowBox[{"2", " ", "\[Beta]", " ", 
                    RowBox[{"(", 
                    RowBox[{"1", "+", 
                    SqrtBox[
                    FractionBox[
                    RowBox[{
                    RowBox[{"\[Alpha]", " ", "\[Beta]"}], "+", 
                    RowBox[{"4", " ", "m", " ", "\[Epsilon]ab"}], "-", 
                    RowBox[{"\[Alpha]", " ", "\[Epsilon]ab"}]}], 
                    RowBox[{
                    RowBox[{"\[Alpha]", " ", "\[Beta]"}], "-", 
                    RowBox[{"\[Alpha]", " ", "\[Epsilon]ab"}]}]]]}], 
                    ")"}]}]}], ")"}]}], "+", 
                   RowBox[{"m", " ", 
                    RowBox[{"(", 
                    RowBox[{
                    RowBox[{"2", " ", "\[Beta]"}], "-", "\[Epsilon]ab"}], 
                    ")"}], " ", 
                    RowBox[{"(", 
                    RowBox[{
                    RowBox[{"2", " ", "\[Beta]", " ", 
                    RowBox[{"(", 
                    RowBox[{"2", "+", 
                    SqrtBox[
                    FractionBox[
                    RowBox[{
                    RowBox[{"\[Alpha]", " ", "\[Beta]"}], "+", 
                    RowBox[{"4", " ", "m", " ", "\[Epsilon]ab"}], "-", 
                    RowBox[{"\[Alpha]", " ", "\[Epsilon]ab"}]}], 
                    RowBox[{
                    RowBox[{"\[Alpha]", " ", "\[Beta]"}], "-", 
                    RowBox[{"\[Alpha]", " ", "\[Epsilon]ab"}]}]]]}], ")"}]}], 
                    "-", 
                    RowBox[{"\[Epsilon]ab", " ", 
                    RowBox[{"(", 
                    RowBox[{"3", "+", 
                    RowBox[{"2", " ", 
                    SqrtBox[
                    FractionBox[
                    RowBox[{
                    RowBox[{"\[Alpha]", " ", "\[Beta]"}], "+", 
                    RowBox[{"4", " ", "m", " ", "\[Epsilon]ab"}], "-", 
                    RowBox[{"\[Alpha]", " ", "\[Epsilon]ab"}]}], 
                    RowBox[{
                    RowBox[{"\[Alpha]", " ", "\[Beta]"}], "-", 
                    RowBox[{"\[Alpha]", " ", "\[Epsilon]ab"}]}]]]}]}], 
                    ")"}]}]}], ")"}]}]}], ")"}]}]}], ")"}]}], ")"}]}]}]}], 
         ")"}]}], "\[LessEqual]", " ", "0"}]}], "}"}], "/.", 
    RowBox[{"m", "\[Rule]", 
     FractionBox[
      RowBox[{"\[Alpha]", " ", "\[Beta]"}], 
      RowBox[{"\[Beta]", "-", "\[Epsilon]ab"}]]}]}], ",", 
   RowBox[{
    RowBox[{"\[Epsilon]ab", "<", "0"}], "&&", 
    RowBox[{"\[Epsilon]ab", "<", "\[Alpha]", "<", "0"}], "&&", 
    RowBox[{"\[Beta]", ">", "\[Epsilon]ab"}]}]}], "]"}]], "Input",
 CellChangeTimes->{3.6666907951257467`*^9}],

Cell[BoxData[
 RowBox[{"{", 
  RowBox[{
   RowBox[{"\[Beta]", " ", 
    RowBox[{"(", 
     RowBox[{"\[Alpha]", "+", "\[Beta]", "-", "\[Epsilon]ab"}], ")"}]}], 
   "\[LessEqual]", "0"}], "}"}]], "Output",
 CellChangeTimes->{3.666690810825522*^9}]
}, Open  ]],

Cell[BoxData[
 RowBox[{"Reduce", "[", 
  RowBox[{
   RowBox[{
    RowBox[{
     FractionBox["1", 
      RowBox[{"4", " ", "\[Alpha]", " ", "\[Epsilon]ab"}]], 
     RowBox[{"(", 
      RowBox[{
       RowBox[{"4", " ", "m", " ", "\[Alpha]", " ", "\[Epsilon]ab"}], "+", 
       RowBox[{"\[Alpha]", " ", "\[Epsilon]ab", " ", 
        RowBox[{"(", 
         RowBox[{"\[Alpha]", "-", "\[Beta]", "+", "\[Epsilon]ab"}], ")"}], 
        " ", 
        RowBox[{"(", 
         RowBox[{
          RowBox[{"-", "1"}], "+", 
          SqrtBox[
           FractionBox[
            RowBox[{
             RowBox[{"\[Alpha]", " ", "\[Beta]"}], "+", 
             RowBox[{"4", " ", "m", " ", "\[Epsilon]ab"}], "-", 
             RowBox[{"\[Alpha]", " ", "\[Epsilon]ab"}]}], 
            RowBox[{
             RowBox[{"\[Alpha]", " ", "\[Beta]"}], "-", 
             RowBox[{"\[Alpha]", " ", "\[Epsilon]ab"}]}]]]}], ")"}]}], "-", 
       RowBox[{
        SqrtBox["2"], " ", 
        RowBox[{"\[Sqrt]", 
         RowBox[{"(", 
          RowBox[{
           FractionBox["1", 
            RowBox[{"\[Beta]", "-", "\[Epsilon]ab"}]], "\[Alpha]", " ", 
           RowBox[{"(", 
            RowBox[{
             RowBox[{"2", " ", "m", " ", 
              SuperscriptBox[
               RowBox[{"(", 
                RowBox[{"\[Beta]", "-", "\[Epsilon]ab"}], ")"}], "2"], " ", 
              SuperscriptBox["\[Epsilon]ab", "3"]}], "+", 
             RowBox[{
              SuperscriptBox["\[Alpha]", "3"], " ", 
              RowBox[{"(", 
               RowBox[{"\[Beta]", "-", "\[Epsilon]ab"}], ")"}], " ", 
              RowBox[{"(", 
               RowBox[{
                RowBox[{
                 RowBox[{"-", 
                  SuperscriptBox["\[Epsilon]ab", "2"]}], " ", 
                 RowBox[{"(", 
                  RowBox[{
                   RowBox[{"-", "1"}], "+", 
                   SqrtBox[
                    FractionBox[
                    RowBox[{
                    RowBox[{"\[Alpha]", " ", "\[Beta]"}], "+", 
                    RowBox[{"4", " ", "m", " ", "\[Epsilon]ab"}], "-", 
                    RowBox[{"\[Alpha]", " ", "\[Epsilon]ab"}]}], 
                    RowBox[{
                    RowBox[{"\[Alpha]", " ", "\[Beta]"}], "-", 
                    RowBox[{"\[Alpha]", " ", "\[Epsilon]ab"}]}]]]}], ")"}]}], 
                "+", 
                RowBox[{"4", " ", 
                 SuperscriptBox["\[Beta]", "2"], " ", 
                 RowBox[{"(", 
                  RowBox[{"1", "+", 
                   SqrtBox[
                    FractionBox[
                    RowBox[{
                    RowBox[{"\[Alpha]", " ", "\[Beta]"}], "+", 
                    RowBox[{"4", " ", "m", " ", "\[Epsilon]ab"}], "-", 
                    RowBox[{"\[Alpha]", " ", "\[Epsilon]ab"}]}], 
                    RowBox[{
                    RowBox[{"\[Alpha]", " ", "\[Beta]"}], "-", 
                    RowBox[{"\[Alpha]", " ", "\[Epsilon]ab"}]}]]]}], ")"}]}], 
                "-", 
                RowBox[{"4", " ", "\[Beta]", " ", "\[Epsilon]ab", " ", 
                 RowBox[{"(", 
                  RowBox[{"1", "+", 
                   SqrtBox[
                    FractionBox[
                    RowBox[{
                    RowBox[{"\[Alpha]", " ", "\[Beta]"}], "+", 
                    RowBox[{"4", " ", "m", " ", "\[Epsilon]ab"}], "-", 
                    RowBox[{"\[Alpha]", " ", "\[Epsilon]ab"}]}], 
                    RowBox[{
                    RowBox[{"\[Alpha]", " ", "\[Beta]"}], "-", 
                    RowBox[{"\[Alpha]", " ", "\[Epsilon]ab"}]}]]]}], 
                  ")"}]}]}], ")"}]}], "+", 
             RowBox[{"\[Alpha]", " ", 
              RowBox[{"(", 
               RowBox[{"\[Beta]", "-", "\[Epsilon]ab"}], ")"}], " ", 
              SuperscriptBox["\[Epsilon]ab", "2"], " ", 
              RowBox[{"(", 
               RowBox[{
                RowBox[{"8", " ", 
                 SuperscriptBox["m", "2"]}], "-", 
                RowBox[{
                 SuperscriptBox[
                  RowBox[{"(", 
                   RowBox[{"\[Beta]", "-", "\[Epsilon]ab"}], ")"}], "2"], " ", 
                 RowBox[{"(", 
                  RowBox[{
                   RowBox[{"-", "1"}], "+", 
                   SqrtBox[
                    FractionBox[
                    RowBox[{
                    RowBox[{"\[Alpha]", " ", "\[Beta]"}], "+", 
                    RowBox[{"4", " ", "m", " ", "\[Epsilon]ab"}], "-", 
                    RowBox[{"\[Alpha]", " ", "\[Epsilon]ab"}]}], 
                    RowBox[{
                    RowBox[{"\[Alpha]", " ", "\[Beta]"}], "-", 
                    RowBox[{"\[Alpha]", " ", "\[Epsilon]ab"}]}]]]}], ")"}]}], 
                "+", 
                RowBox[{"4", " ", "m", " ", 
                 RowBox[{"(", 
                  RowBox[{
                   RowBox[{"\[Epsilon]ab", " ", 
                    RowBox[{"(", 
                    RowBox[{"2", "+", 
                    SqrtBox[
                    FractionBox[
                    RowBox[{
                    RowBox[{"\[Alpha]", " ", "\[Beta]"}], "+", 
                    RowBox[{"4", " ", "m", " ", "\[Epsilon]ab"}], "-", 
                    RowBox[{"\[Alpha]", " ", "\[Epsilon]ab"}]}], 
                    RowBox[{
                    RowBox[{"\[Alpha]", " ", "\[Beta]"}], "-", 
                    RowBox[{"\[Alpha]", " ", "\[Epsilon]ab"}]}]]]}], ")"}]}], 
                   "-", 
                   RowBox[{"\[Beta]", " ", 
                    RowBox[{"(", 
                    RowBox[{"3", "+", 
                    SqrtBox[
                    FractionBox[
                    RowBox[{
                    RowBox[{"\[Alpha]", " ", "\[Beta]"}], "+", 
                    RowBox[{"4", " ", "m", " ", "\[Epsilon]ab"}], "-", 
                    RowBox[{"\[Alpha]", " ", "\[Epsilon]ab"}]}], 
                    RowBox[{
                    RowBox[{"\[Alpha]", " ", "\[Beta]"}], "-", 
                    RowBox[{"\[Alpha]", " ", "\[Epsilon]ab"}]}]]]}], 
                    ")"}]}]}], ")"}]}]}], ")"}]}], "+", 
             RowBox[{"2", " ", 
              SuperscriptBox["\[Alpha]", "2"], " ", "\[Epsilon]ab", " ", 
              RowBox[{"(", 
               RowBox[{
                RowBox[{
                 RowBox[{"-", 
                  SuperscriptBox[
                   RowBox[{"(", 
                    RowBox[{"\[Beta]", "-", "\[Epsilon]ab"}], ")"}], "2"]}], 
                 " ", 
                 RowBox[{"(", 
                  RowBox[{
                   RowBox[{"\[Epsilon]ab", " ", 
                    RowBox[{"(", 
                    RowBox[{
                    RowBox[{"-", "1"}], "+", 
                    SqrtBox[
                    FractionBox[
                    RowBox[{
                    RowBox[{"\[Alpha]", " ", "\[Beta]"}], "+", 
                    RowBox[{"4", " ", "m", " ", "\[Epsilon]ab"}], "-", 
                    RowBox[{"\[Alpha]", " ", "\[Epsilon]ab"}]}], 
                    RowBox[{
                    RowBox[{"\[Alpha]", " ", "\[Beta]"}], "-", 
                    RowBox[{"\[Alpha]", " ", "\[Epsilon]ab"}]}]]]}], ")"}]}], 
                   "+", 
                   RowBox[{"2", " ", "\[Beta]", " ", 
                    RowBox[{"(", 
                    RowBox[{"1", "+", 
                    SqrtBox[
                    FractionBox[
                    RowBox[{
                    RowBox[{"\[Alpha]", " ", "\[Beta]"}], "+", 
                    RowBox[{"4", " ", "m", " ", "\[Epsilon]ab"}], "-", 
                    RowBox[{"\[Alpha]", " ", "\[Epsilon]ab"}]}], 
                    RowBox[{
                    RowBox[{"\[Alpha]", " ", "\[Beta]"}], "-", 
                    RowBox[{"\[Alpha]", " ", "\[Epsilon]ab"}]}]]]}], 
                    ")"}]}]}], ")"}]}], "+", 
                RowBox[{"m", " ", 
                 RowBox[{"(", 
                  RowBox[{
                   RowBox[{"2", " ", "\[Beta]"}], "-", "\[Epsilon]ab"}], 
                  ")"}], " ", 
                 RowBox[{"(", 
                  RowBox[{
                   RowBox[{"2", " ", "\[Beta]", " ", 
                    RowBox[{"(", 
                    RowBox[{"2", "+", 
                    SqrtBox[
                    FractionBox[
                    RowBox[{
                    RowBox[{"\[Alpha]", " ", "\[Beta]"}], "+", 
                    RowBox[{"4", " ", "m", " ", "\[Epsilon]ab"}], "-", 
                    RowBox[{"\[Alpha]", " ", "\[Epsilon]ab"}]}], 
                    RowBox[{
                    RowBox[{"\[Alpha]", " ", "\[Beta]"}], "-", 
                    RowBox[{"\[Alpha]", " ", "\[Epsilon]ab"}]}]]]}], ")"}]}], 
                   "-", 
                   RowBox[{"\[Epsilon]ab", " ", 
                    RowBox[{"(", 
                    RowBox[{"3", "+", 
                    RowBox[{"2", " ", 
                    SqrtBox[
                    FractionBox[
                    RowBox[{
                    RowBox[{"\[Alpha]", " ", "\[Beta]"}], "+", 
                    RowBox[{"4", " ", "m", " ", "\[Epsilon]ab"}], "-", 
                    RowBox[{"\[Alpha]", " ", "\[Epsilon]ab"}]}], 
                    RowBox[{
                    RowBox[{"\[Alpha]", " ", "\[Beta]"}], "-", 
                    RowBox[{"\[Alpha]", " ", "\[Epsilon]ab"}]}]]]}]}], 
                    ")"}]}]}], ")"}]}]}], ")"}]}]}], ")"}]}], ")"}]}]}]}], 
      ")"}]}], "\[LessEqual]", " ", "0"}], "&&", 
   RowBox[{
    RowBox[{
     FractionBox["1", 
      RowBox[{"4", " ", "\[Alpha]", " ", "\[Epsilon]ab"}]], 
     RowBox[{"(", 
      RowBox[{
       RowBox[{"4", " ", "m", " ", "\[Alpha]", " ", "\[Epsilon]ab"}], "+", 
       RowBox[{"\[Alpha]", " ", "\[Epsilon]ab", " ", 
        RowBox[{"(", 
         RowBox[{"\[Alpha]", "-", "\[Beta]", "+", "\[Epsilon]ab"}], ")"}], 
        " ", 
        RowBox[{"(", 
         RowBox[{
          RowBox[{"-", "1"}], "+", 
          SqrtBox[
           FractionBox[
            RowBox[{
             RowBox[{"\[Alpha]", " ", "\[Beta]"}], "+", 
             RowBox[{"4", " ", "m", " ", "\[Epsilon]ab"}], "-", 
             RowBox[{"\[Alpha]", " ", "\[Epsilon]ab"}]}], 
            RowBox[{
             RowBox[{"\[Alpha]", " ", "\[Beta]"}], "-", 
             RowBox[{"\[Alpha]", " ", "\[Epsilon]ab"}]}]]]}], ")"}]}], "+", 
       RowBox[{
        SqrtBox["2"], " ", 
        RowBox[{"\[Sqrt]", 
         RowBox[{"(", 
          RowBox[{
           FractionBox["1", 
            RowBox[{"\[Beta]", "-", "\[Epsilon]ab"}]], "\[Alpha]", " ", 
           RowBox[{"(", 
            RowBox[{
             RowBox[{"2", " ", "m", " ", 
              SuperscriptBox[
               RowBox[{"(", 
                RowBox[{"\[Beta]", "-", "\[Epsilon]ab"}], ")"}], "2"], " ", 
              SuperscriptBox["\[Epsilon]ab", "3"]}], "+", 
             RowBox[{
              SuperscriptBox["\[Alpha]", "3"], " ", 
              RowBox[{"(", 
               RowBox[{"\[Beta]", "-", "\[Epsilon]ab"}], ")"}], " ", 
              RowBox[{"(", 
               RowBox[{
                RowBox[{
                 RowBox[{"-", 
                  SuperscriptBox["\[Epsilon]ab", "2"]}], " ", 
                 RowBox[{"(", 
                  RowBox[{
                   RowBox[{"-", "1"}], "+", 
                   SqrtBox[
                    FractionBox[
                    RowBox[{
                    RowBox[{"\[Alpha]", " ", "\[Beta]"}], "+", 
                    RowBox[{"4", " ", "m", " ", "\[Epsilon]ab"}], "-", 
                    RowBox[{"\[Alpha]", " ", "\[Epsilon]ab"}]}], 
                    RowBox[{
                    RowBox[{"\[Alpha]", " ", "\[Beta]"}], "-", 
                    RowBox[{"\[Alpha]", " ", "\[Epsilon]ab"}]}]]]}], ")"}]}], 
                "+", 
                RowBox[{"4", " ", 
                 SuperscriptBox["\[Beta]", "2"], " ", 
                 RowBox[{"(", 
                  RowBox[{"1", "+", 
                   SqrtBox[
                    FractionBox[
                    RowBox[{
                    RowBox[{"\[Alpha]", " ", "\[Beta]"}], "+", 
                    RowBox[{"4", " ", "m", " ", "\[Epsilon]ab"}], "-", 
                    RowBox[{"\[Alpha]", " ", "\[Epsilon]ab"}]}], 
                    RowBox[{
                    RowBox[{"\[Alpha]", " ", "\[Beta]"}], "-", 
                    RowBox[{"\[Alpha]", " ", "\[Epsilon]ab"}]}]]]}], ")"}]}], 
                "-", 
                RowBox[{"4", " ", "\[Beta]", " ", "\[Epsilon]ab", " ", 
                 RowBox[{"(", 
                  RowBox[{"1", "+", 
                   SqrtBox[
                    FractionBox[
                    RowBox[{
                    RowBox[{"\[Alpha]", " ", "\[Beta]"}], "+", 
                    RowBox[{"4", " ", "m", " ", "\[Epsilon]ab"}], "-", 
                    RowBox[{"\[Alpha]", " ", "\[Epsilon]ab"}]}], 
                    RowBox[{
                    RowBox[{"\[Alpha]", " ", "\[Beta]"}], "-", 
                    RowBox[{"\[Alpha]", " ", "\[Epsilon]ab"}]}]]]}], 
                  ")"}]}]}], ")"}]}], "+", 
             RowBox[{"\[Alpha]", " ", 
              RowBox[{"(", 
               RowBox[{"\[Beta]", "-", "\[Epsilon]ab"}], ")"}], " ", 
              SuperscriptBox["\[Epsilon]ab", "2"], " ", 
              RowBox[{"(", 
               RowBox[{
                RowBox[{"8", " ", 
                 SuperscriptBox["m", "2"]}], "-", 
                RowBox[{
                 SuperscriptBox[
                  RowBox[{"(", 
                   RowBox[{"\[Beta]", "-", "\[Epsilon]ab"}], ")"}], "2"], " ", 
                 RowBox[{"(", 
                  RowBox[{
                   RowBox[{"-", "1"}], "+", 
                   SqrtBox[
                    FractionBox[
                    RowBox[{
                    RowBox[{"\[Alpha]", " ", "\[Beta]"}], "+", 
                    RowBox[{"4", " ", "m", " ", "\[Epsilon]ab"}], "-", 
                    RowBox[{"\[Alpha]", " ", "\[Epsilon]ab"}]}], 
                    RowBox[{
                    RowBox[{"\[Alpha]", " ", "\[Beta]"}], "-", 
                    RowBox[{"\[Alpha]", " ", "\[Epsilon]ab"}]}]]]}], ")"}]}], 
                "+", 
                RowBox[{"4", " ", "m", " ", 
                 RowBox[{"(", 
                  RowBox[{
                   RowBox[{"\[Epsilon]ab", " ", 
                    RowBox[{"(", 
                    RowBox[{"2", "+", 
                    SqrtBox[
                    FractionBox[
                    RowBox[{
                    RowBox[{"\[Alpha]", " ", "\[Beta]"}], "+", 
                    RowBox[{"4", " ", "m", " ", "\[Epsilon]ab"}], "-", 
                    RowBox[{"\[Alpha]", " ", "\[Epsilon]ab"}]}], 
                    RowBox[{
                    RowBox[{"\[Alpha]", " ", "\[Beta]"}], "-", 
                    RowBox[{"\[Alpha]", " ", "\[Epsilon]ab"}]}]]]}], ")"}]}], 
                   "-", 
                   RowBox[{"\[Beta]", " ", 
                    RowBox[{"(", 
                    RowBox[{"3", "+", 
                    SqrtBox[
                    FractionBox[
                    RowBox[{
                    RowBox[{"\[Alpha]", " ", "\[Beta]"}], "+", 
                    RowBox[{"4", " ", "m", " ", "\[Epsilon]ab"}], "-", 
                    RowBox[{"\[Alpha]", " ", "\[Epsilon]ab"}]}], 
                    RowBox[{
                    RowBox[{"\[Alpha]", " ", "\[Beta]"}], "-", 
                    RowBox[{"\[Alpha]", " ", "\[Epsilon]ab"}]}]]]}], 
                    ")"}]}]}], ")"}]}]}], ")"}]}], "+", 
             RowBox[{"2", " ", 
              SuperscriptBox["\[Alpha]", "2"], " ", "\[Epsilon]ab", " ", 
              RowBox[{"(", 
               RowBox[{
                RowBox[{
                 RowBox[{"-", 
                  SuperscriptBox[
                   RowBox[{"(", 
                    RowBox[{"\[Beta]", "-", "\[Epsilon]ab"}], ")"}], "2"]}], 
                 " ", 
                 RowBox[{"(", 
                  RowBox[{
                   RowBox[{"\[Epsilon]ab", " ", 
                    RowBox[{"(", 
                    RowBox[{
                    RowBox[{"-", "1"}], "+", 
                    SqrtBox[
                    FractionBox[
                    RowBox[{
                    RowBox[{"\[Alpha]", " ", "\[Beta]"}], "+", 
                    RowBox[{"4", " ", "m", " ", "\[Epsilon]ab"}], "-", 
                    RowBox[{"\[Alpha]", " ", "\[Epsilon]ab"}]}], 
                    RowBox[{
                    RowBox[{"\[Alpha]", " ", "\[Beta]"}], "-", 
                    RowBox[{"\[Alpha]", " ", "\[Epsilon]ab"}]}]]]}], ")"}]}], 
                   "+", 
                   RowBox[{"2", " ", "\[Beta]", " ", 
                    RowBox[{"(", 
                    RowBox[{"1", "+", 
                    SqrtBox[
                    FractionBox[
                    RowBox[{
                    RowBox[{"\[Alpha]", " ", "\[Beta]"}], "+", 
                    RowBox[{"4", " ", "m", " ", "\[Epsilon]ab"}], "-", 
                    RowBox[{"\[Alpha]", " ", "\[Epsilon]ab"}]}], 
                    RowBox[{
                    RowBox[{"\[Alpha]", " ", "\[Beta]"}], "-", 
                    RowBox[{"\[Alpha]", " ", "\[Epsilon]ab"}]}]]]}], 
                    ")"}]}]}], ")"}]}], "+", 
                RowBox[{"m", " ", 
                 RowBox[{"(", 
                  RowBox[{
                   RowBox[{"2", " ", "\[Beta]"}], "-", "\[Epsilon]ab"}], 
                  ")"}], " ", 
                 RowBox[{"(", 
                  RowBox[{
                   RowBox[{"2", " ", "\[Beta]", " ", 
                    RowBox[{"(", 
                    RowBox[{"2", "+", 
                    SqrtBox[
                    FractionBox[
                    RowBox[{
                    RowBox[{"\[Alpha]", " ", "\[Beta]"}], "+", 
                    RowBox[{"4", " ", "m", " ", "\[Epsilon]ab"}], "-", 
                    RowBox[{"\[Alpha]", " ", "\[Epsilon]ab"}]}], 
                    RowBox[{
                    RowBox[{"\[Alpha]", " ", "\[Beta]"}], "-", 
                    RowBox[{"\[Alpha]", " ", "\[Epsilon]ab"}]}]]]}], ")"}]}], 
                   "-", 
                   RowBox[{"\[Epsilon]ab", " ", 
                    RowBox[{"(", 
                    RowBox[{"3", "+", 
                    RowBox[{"2", " ", 
                    SqrtBox[
                    FractionBox[
                    RowBox[{
                    RowBox[{"\[Alpha]", " ", "\[Beta]"}], "+", 
                    RowBox[{"4", " ", "m", " ", "\[Epsilon]ab"}], "-", 
                    RowBox[{"\[Alpha]", " ", "\[Epsilon]ab"}]}], 
                    RowBox[{
                    RowBox[{"\[Alpha]", " ", "\[Beta]"}], "-", 
                    RowBox[{"\[Alpha]", " ", "\[Epsilon]ab"}]}]]]}]}], 
                    ")"}]}]}], ")"}]}]}], ")"}]}]}], ")"}]}], ")"}]}]}]}], 
      ")"}]}], "\[LessEqual]", " ", "0"}], "&&", 
   RowBox[{
    FractionBox[
     RowBox[{
      RowBox[{"\[Alpha]", " ", "\[Beta]"}], "+", 
      RowBox[{"4", " ", "m", " ", "\[Epsilon]ab"}], "-", 
      RowBox[{"\[Alpha]", " ", "\[Epsilon]ab"}]}], 
     RowBox[{
      RowBox[{"\[Alpha]", " ", "\[Beta]"}], "-", 
      RowBox[{"\[Alpha]", " ", "\[Epsilon]ab"}]}]], ">", "0"}], "&&", 
   RowBox[{"\[Alpha]", "<", "0"}], "&&", 
   RowBox[{"\[Epsilon]ab", "<", "0"}], "&&", 
   RowBox[{"m", "\[GreaterEqual]", "0"}]}], "]"}]], "Input",
 CellChangeTimes->{{3.6666954106353464`*^9, 3.6666954519966908`*^9}}],

Cell["\<\
Never stable because not in m=0,the other internal is never internal and \
therefore change stability when leaving through one of the \
2boundary.(apparently the stable one).\
\>", "Text",
 CellChangeTimes->{{3.779631411432367*^9, 3.779631421981711*^9}}],

Cell["\<\
Visual Check between our derived conditions and using Mathematica automatic \
represenation\
\>", "Text",
 CellChangeTimes->{{3.7796314325643096`*^9, 3.7796314711856723`*^9}}],

Cell[CellGroupData[{

Cell[BoxData[
 RowBox[{"With", "[", 
  RowBox[{
   RowBox[{"{", 
    RowBox[{
     RowBox[{"\[Alpha]", "=", 
      RowBox[{"-", ".2"}]}], ",", 
     RowBox[{"\[Beta]", "=", 
      RowBox[{"-", "2"}]}]}], "}"}], ",", 
   RowBox[{"RegionPlot", "[", 
    RowBox[{
     RowBox[{
      RowBox[{
       RowBox[{
        FractionBox["1", 
         RowBox[{"4", " ", "\[Alpha]", " ", "\[Epsilon]ab"}]], 
        RowBox[{"(", 
         RowBox[{
          RowBox[{"4", " ", "m", " ", "\[Alpha]", " ", "\[Epsilon]ab"}], "+", 
          RowBox[{"\[Alpha]", " ", "\[Epsilon]ab", " ", 
           RowBox[{"(", 
            RowBox[{"\[Alpha]", "-", "\[Beta]", "+", "\[Epsilon]ab"}], ")"}], 
           " ", 
           RowBox[{"(", 
            RowBox[{
             RowBox[{"-", "1"}], "+", 
             SqrtBox[
              FractionBox[
               RowBox[{
                RowBox[{"\[Alpha]", " ", "\[Beta]"}], "+", 
                RowBox[{"4", " ", "m", " ", "\[Epsilon]ab"}], "-", 
                RowBox[{"\[Alpha]", " ", "\[Epsilon]ab"}]}], 
               RowBox[{
                RowBox[{"\[Alpha]", " ", "\[Beta]"}], "-", 
                RowBox[{"\[Alpha]", " ", "\[Epsilon]ab"}]}]]]}], ")"}]}], "-", 
          RowBox[{
           SqrtBox["2"], " ", 
           RowBox[{"\[Sqrt]", 
            RowBox[{"(", 
             RowBox[{
              FractionBox["1", 
               RowBox[{"\[Beta]", "-", "\[Epsilon]ab"}]], "\[Alpha]", " ", 
              RowBox[{"(", 
               RowBox[{
                RowBox[{"2", " ", "m", " ", 
                 SuperscriptBox[
                  RowBox[{"(", 
                   RowBox[{"\[Beta]", "-", "\[Epsilon]ab"}], ")"}], "2"], " ", 
                 SuperscriptBox["\[Epsilon]ab", "3"]}], "+", 
                RowBox[{
                 SuperscriptBox["\[Alpha]", "3"], " ", 
                 RowBox[{"(", 
                  RowBox[{"\[Beta]", "-", "\[Epsilon]ab"}], ")"}], " ", 
                 RowBox[{"(", 
                  RowBox[{
                   RowBox[{
                    RowBox[{"-", 
                    SuperscriptBox["\[Epsilon]ab", "2"]}], " ", 
                    RowBox[{"(", 
                    RowBox[{
                    RowBox[{"-", "1"}], "+", 
                    SqrtBox[
                    FractionBox[
                    RowBox[{
                    RowBox[{"\[Alpha]", " ", "\[Beta]"}], "+", 
                    RowBox[{"4", " ", "m", " ", "\[Epsilon]ab"}], "-", 
                    RowBox[{"\[Alpha]", " ", "\[Epsilon]ab"}]}], 
                    RowBox[{
                    RowBox[{"\[Alpha]", " ", "\[Beta]"}], "-", 
                    RowBox[{"\[Alpha]", " ", "\[Epsilon]ab"}]}]]]}], ")"}]}], 
                   "+", 
                   RowBox[{"4", " ", 
                    SuperscriptBox["\[Beta]", "2"], " ", 
                    RowBox[{"(", 
                    RowBox[{"1", "+", 
                    SqrtBox[
                    FractionBox[
                    RowBox[{
                    RowBox[{"\[Alpha]", " ", "\[Beta]"}], "+", 
                    RowBox[{"4", " ", "m", " ", "\[Epsilon]ab"}], "-", 
                    RowBox[{"\[Alpha]", " ", "\[Epsilon]ab"}]}], 
                    RowBox[{
                    RowBox[{"\[Alpha]", " ", "\[Beta]"}], "-", 
                    RowBox[{"\[Alpha]", " ", "\[Epsilon]ab"}]}]]]}], ")"}]}], 
                   "-", 
                   RowBox[{"4", " ", "\[Beta]", " ", "\[Epsilon]ab", " ", 
                    RowBox[{"(", 
                    RowBox[{"1", "+", 
                    SqrtBox[
                    FractionBox[
                    RowBox[{
                    RowBox[{"\[Alpha]", " ", "\[Beta]"}], "+", 
                    RowBox[{"4", " ", "m", " ", "\[Epsilon]ab"}], "-", 
                    RowBox[{"\[Alpha]", " ", "\[Epsilon]ab"}]}], 
                    RowBox[{
                    RowBox[{"\[Alpha]", " ", "\[Beta]"}], "-", 
                    RowBox[{"\[Alpha]", " ", "\[Epsilon]ab"}]}]]]}], 
                    ")"}]}]}], ")"}]}], "+", 
                RowBox[{"\[Alpha]", " ", 
                 RowBox[{"(", 
                  RowBox[{"\[Beta]", "-", "\[Epsilon]ab"}], ")"}], " ", 
                 SuperscriptBox["\[Epsilon]ab", "2"], " ", 
                 RowBox[{"(", 
                  RowBox[{
                   RowBox[{"8", " ", 
                    SuperscriptBox["m", "2"]}], "-", 
                   RowBox[{
                    SuperscriptBox[
                    RowBox[{"(", 
                    RowBox[{"\[Beta]", "-", "\[Epsilon]ab"}], ")"}], "2"], 
                    " ", 
                    RowBox[{"(", 
                    RowBox[{
                    RowBox[{"-", "1"}], "+", 
                    SqrtBox[
                    FractionBox[
                    RowBox[{
                    RowBox[{"\[Alpha]", " ", "\[Beta]"}], "+", 
                    RowBox[{"4", " ", "m", " ", "\[Epsilon]ab"}], "-", 
                    RowBox[{"\[Alpha]", " ", "\[Epsilon]ab"}]}], 
                    RowBox[{
                    RowBox[{"\[Alpha]", " ", "\[Beta]"}], "-", 
                    RowBox[{"\[Alpha]", " ", "\[Epsilon]ab"}]}]]]}], ")"}]}], 
                   "+", 
                   RowBox[{"4", " ", "m", " ", 
                    RowBox[{"(", 
                    RowBox[{
                    RowBox[{"\[Epsilon]ab", " ", 
                    RowBox[{"(", 
                    RowBox[{"2", "+", 
                    SqrtBox[
                    FractionBox[
                    RowBox[{
                    RowBox[{"\[Alpha]", " ", "\[Beta]"}], "+", 
                    RowBox[{"4", " ", "m", " ", "\[Epsilon]ab"}], "-", 
                    RowBox[{"\[Alpha]", " ", "\[Epsilon]ab"}]}], 
                    RowBox[{
                    RowBox[{"\[Alpha]", " ", "\[Beta]"}], "-", 
                    RowBox[{"\[Alpha]", " ", "\[Epsilon]ab"}]}]]]}], ")"}]}], 
                    "-", 
                    RowBox[{"\[Beta]", " ", 
                    RowBox[{"(", 
                    RowBox[{"3", "+", 
                    SqrtBox[
                    FractionBox[
                    RowBox[{
                    RowBox[{"\[Alpha]", " ", "\[Beta]"}], "+", 
                    RowBox[{"4", " ", "m", " ", "\[Epsilon]ab"}], "-", 
                    RowBox[{"\[Alpha]", " ", "\[Epsilon]ab"}]}], 
                    RowBox[{
                    RowBox[{"\[Alpha]", " ", "\[Beta]"}], "-", 
                    RowBox[{"\[Alpha]", " ", "\[Epsilon]ab"}]}]]]}], 
                    ")"}]}]}], ")"}]}]}], ")"}]}], "+", 
                RowBox[{"2", " ", 
                 SuperscriptBox["\[Alpha]", "2"], " ", "\[Epsilon]ab", " ", 
                 RowBox[{"(", 
                  RowBox[{
                   RowBox[{
                    RowBox[{"-", 
                    SuperscriptBox[
                    RowBox[{"(", 
                    RowBox[{"\[Beta]", "-", "\[Epsilon]ab"}], ")"}], "2"]}], 
                    " ", 
                    RowBox[{"(", 
                    RowBox[{
                    RowBox[{"\[Epsilon]ab", " ", 
                    RowBox[{"(", 
                    RowBox[{
                    RowBox[{"-", "1"}], "+", 
                    SqrtBox[
                    FractionBox[
                    RowBox[{
                    RowBox[{"\[Alpha]", " ", "\[Beta]"}], "+", 
                    RowBox[{"4", " ", "m", " ", "\[Epsilon]ab"}], "-", 
                    RowBox[{"\[Alpha]", " ", "\[Epsilon]ab"}]}], 
                    RowBox[{
                    RowBox[{"\[Alpha]", " ", "\[Beta]"}], "-", 
                    RowBox[{"\[Alpha]", " ", "\[Epsilon]ab"}]}]]]}], ")"}]}], 
                    "+", 
                    RowBox[{"2", " ", "\[Beta]", " ", 
                    RowBox[{"(", 
                    RowBox[{"1", "+", 
                    SqrtBox[
                    FractionBox[
                    RowBox[{
                    RowBox[{"\[Alpha]", " ", "\[Beta]"}], "+", 
                    RowBox[{"4", " ", "m", " ", "\[Epsilon]ab"}], "-", 
                    RowBox[{"\[Alpha]", " ", "\[Epsilon]ab"}]}], 
                    RowBox[{
                    RowBox[{"\[Alpha]", " ", "\[Beta]"}], "-", 
                    RowBox[{"\[Alpha]", " ", "\[Epsilon]ab"}]}]]]}], 
                    ")"}]}]}], ")"}]}], "+", 
                   RowBox[{"m", " ", 
                    RowBox[{"(", 
                    RowBox[{
                    RowBox[{"2", " ", "\[Beta]"}], "-", "\[Epsilon]ab"}], 
                    ")"}], " ", 
                    RowBox[{"(", 
                    RowBox[{
                    RowBox[{"2", " ", "\[Beta]", " ", 
                    RowBox[{"(", 
                    RowBox[{"2", "+", 
                    SqrtBox[
                    FractionBox[
                    RowBox[{
                    RowBox[{"\[Alpha]", " ", "\[Beta]"}], "+", 
                    RowBox[{"4", " ", "m", " ", "\[Epsilon]ab"}], "-", 
                    RowBox[{"\[Alpha]", " ", "\[Epsilon]ab"}]}], 
                    RowBox[{
                    RowBox[{"\[Alpha]", " ", "\[Beta]"}], "-", 
                    RowBox[{"\[Alpha]", " ", "\[Epsilon]ab"}]}]]]}], ")"}]}], 
                    "-", 
                    RowBox[{"\[Epsilon]ab", " ", 
                    RowBox[{"(", 
                    RowBox[{"3", "+", 
                    RowBox[{"2", " ", 
                    SqrtBox[
                    FractionBox[
                    RowBox[{
                    RowBox[{"\[Alpha]", " ", "\[Beta]"}], "+", 
                    RowBox[{"4", " ", "m", " ", "\[Epsilon]ab"}], "-", 
                    RowBox[{"\[Alpha]", " ", "\[Epsilon]ab"}]}], 
                    RowBox[{
                    RowBox[{"\[Alpha]", " ", "\[Beta]"}], "-", 
                    RowBox[{"\[Alpha]", " ", "\[Epsilon]ab"}]}]]]}]}], 
                    ")"}]}]}], ")"}]}]}], ")"}]}]}], ")"}]}], ")"}]}]}]}], 
         ")"}]}], "\[LessEqual]", " ", "0"}], "&&", 
      RowBox[{
       RowBox[{
        FractionBox["1", 
         RowBox[{"4", " ", "\[Alpha]", " ", "\[Epsilon]ab"}]], 
        RowBox[{"(", 
         RowBox[{
          RowBox[{"4", " ", "m", " ", "\[Alpha]", " ", "\[Epsilon]ab"}], "+", 
          RowBox[{"\[Alpha]", " ", "\[Epsilon]ab", " ", 
           RowBox[{"(", 
            RowBox[{"\[Alpha]", "-", "\[Beta]", "+", "\[Epsilon]ab"}], ")"}], 
           " ", 
           RowBox[{"(", 
            RowBox[{
             RowBox[{"-", "1"}], "+", 
             SqrtBox[
              FractionBox[
               RowBox[{
                RowBox[{"\[Alpha]", " ", "\[Beta]"}], "+", 
                RowBox[{"4", " ", "m", " ", "\[Epsilon]ab"}], "-", 
                RowBox[{"\[Alpha]", " ", "\[Epsilon]ab"}]}], 
               RowBox[{
                RowBox[{"\[Alpha]", " ", "\[Beta]"}], "-", 
                RowBox[{"\[Alpha]", " ", "\[Epsilon]ab"}]}]]]}], ")"}]}], "+", 
          RowBox[{
           SqrtBox["2"], " ", 
           RowBox[{"\[Sqrt]", 
            RowBox[{"(", 
             RowBox[{
              FractionBox["1", 
               RowBox[{"\[Beta]", "-", "\[Epsilon]ab"}]], "\[Alpha]", " ", 
              RowBox[{"(", 
               RowBox[{
                RowBox[{"2", " ", "m", " ", 
                 SuperscriptBox[
                  RowBox[{"(", 
                   RowBox[{"\[Beta]", "-", "\[Epsilon]ab"}], ")"}], "2"], " ", 
                 SuperscriptBox["\[Epsilon]ab", "3"]}], "+", 
                RowBox[{
                 SuperscriptBox["\[Alpha]", "3"], " ", 
                 RowBox[{"(", 
                  RowBox[{"\[Beta]", "-", "\[Epsilon]ab"}], ")"}], " ", 
                 RowBox[{"(", 
                  RowBox[{
                   RowBox[{
                    RowBox[{"-", 
                    SuperscriptBox["\[Epsilon]ab", "2"]}], " ", 
                    RowBox[{"(", 
                    RowBox[{
                    RowBox[{"-", "1"}], "+", 
                    SqrtBox[
                    FractionBox[
                    RowBox[{
                    RowBox[{"\[Alpha]", " ", "\[Beta]"}], "+", 
                    RowBox[{"4", " ", "m", " ", "\[Epsilon]ab"}], "-", 
                    RowBox[{"\[Alpha]", " ", "\[Epsilon]ab"}]}], 
                    RowBox[{
                    RowBox[{"\[Alpha]", " ", "\[Beta]"}], "-", 
                    RowBox[{"\[Alpha]", " ", "\[Epsilon]ab"}]}]]]}], ")"}]}], 
                   "+", 
                   RowBox[{"4", " ", 
                    SuperscriptBox["\[Beta]", "2"], " ", 
                    RowBox[{"(", 
                    RowBox[{"1", "+", 
                    SqrtBox[
                    FractionBox[
                    RowBox[{
                    RowBox[{"\[Alpha]", " ", "\[Beta]"}], "+", 
                    RowBox[{"4", " ", "m", " ", "\[Epsilon]ab"}], "-", 
                    RowBox[{"\[Alpha]", " ", "\[Epsilon]ab"}]}], 
                    RowBox[{
                    RowBox[{"\[Alpha]", " ", "\[Beta]"}], "-", 
                    RowBox[{"\[Alpha]", " ", "\[Epsilon]ab"}]}]]]}], ")"}]}], 
                   "-", 
                   RowBox[{"4", " ", "\[Beta]", " ", "\[Epsilon]ab", " ", 
                    RowBox[{"(", 
                    RowBox[{"1", "+", 
                    SqrtBox[
                    FractionBox[
                    RowBox[{
                    RowBox[{"\[Alpha]", " ", "\[Beta]"}], "+", 
                    RowBox[{"4", " ", "m", " ", "\[Epsilon]ab"}], "-", 
                    RowBox[{"\[Alpha]", " ", "\[Epsilon]ab"}]}], 
                    RowBox[{
                    RowBox[{"\[Alpha]", " ", "\[Beta]"}], "-", 
                    RowBox[{"\[Alpha]", " ", "\[Epsilon]ab"}]}]]]}], 
                    ")"}]}]}], ")"}]}], "+", 
                RowBox[{"\[Alpha]", " ", 
                 RowBox[{"(", 
                  RowBox[{"\[Beta]", "-", "\[Epsilon]ab"}], ")"}], " ", 
                 SuperscriptBox["\[Epsilon]ab", "2"], " ", 
                 RowBox[{"(", 
                  RowBox[{
                   RowBox[{"8", " ", 
                    SuperscriptBox["m", "2"]}], "-", 
                   RowBox[{
                    SuperscriptBox[
                    RowBox[{"(", 
                    RowBox[{"\[Beta]", "-", "\[Epsilon]ab"}], ")"}], "2"], 
                    " ", 
                    RowBox[{"(", 
                    RowBox[{
                    RowBox[{"-", "1"}], "+", 
                    SqrtBox[
                    FractionBox[
                    RowBox[{
                    RowBox[{"\[Alpha]", " ", "\[Beta]"}], "+", 
                    RowBox[{"4", " ", "m", " ", "\[Epsilon]ab"}], "-", 
                    RowBox[{"\[Alpha]", " ", "\[Epsilon]ab"}]}], 
                    RowBox[{
                    RowBox[{"\[Alpha]", " ", "\[Beta]"}], "-", 
                    RowBox[{"\[Alpha]", " ", "\[Epsilon]ab"}]}]]]}], ")"}]}], 
                   "+", 
                   RowBox[{"4", " ", "m", " ", 
                    RowBox[{"(", 
                    RowBox[{
                    RowBox[{"\[Epsilon]ab", " ", 
                    RowBox[{"(", 
                    RowBox[{"2", "+", 
                    SqrtBox[
                    FractionBox[
                    RowBox[{
                    RowBox[{"\[Alpha]", " ", "\[Beta]"}], "+", 
                    RowBox[{"4", " ", "m", " ", "\[Epsilon]ab"}], "-", 
                    RowBox[{"\[Alpha]", " ", "\[Epsilon]ab"}]}], 
                    RowBox[{
                    RowBox[{"\[Alpha]", " ", "\[Beta]"}], "-", 
                    RowBox[{"\[Alpha]", " ", "\[Epsilon]ab"}]}]]]}], ")"}]}], 
                    "-", 
                    RowBox[{"\[Beta]", " ", 
                    RowBox[{"(", 
                    RowBox[{"3", "+", 
                    SqrtBox[
                    FractionBox[
                    RowBox[{
                    RowBox[{"\[Alpha]", " ", "\[Beta]"}], "+", 
                    RowBox[{"4", " ", "m", " ", "\[Epsilon]ab"}], "-", 
                    RowBox[{"\[Alpha]", " ", "\[Epsilon]ab"}]}], 
                    RowBox[{
                    RowBox[{"\[Alpha]", " ", "\[Beta]"}], "-", 
                    RowBox[{"\[Alpha]", " ", "\[Epsilon]ab"}]}]]]}], 
                    ")"}]}]}], ")"}]}]}], ")"}]}], "+", 
                RowBox[{"2", " ", 
                 SuperscriptBox["\[Alpha]", "2"], " ", "\[Epsilon]ab", " ", 
                 RowBox[{"(", 
                  RowBox[{
                   RowBox[{
                    RowBox[{"-", 
                    SuperscriptBox[
                    RowBox[{"(", 
                    RowBox[{"\[Beta]", "-", "\[Epsilon]ab"}], ")"}], "2"]}], 
                    " ", 
                    RowBox[{"(", 
                    RowBox[{
                    RowBox[{"\[Epsilon]ab", " ", 
                    RowBox[{"(", 
                    RowBox[{
                    RowBox[{"-", "1"}], "+", 
                    SqrtBox[
                    FractionBox[
                    RowBox[{
                    RowBox[{"\[Alpha]", " ", "\[Beta]"}], "+", 
                    RowBox[{"4", " ", "m", " ", "\[Epsilon]ab"}], "-", 
                    RowBox[{"\[Alpha]", " ", "\[Epsilon]ab"}]}], 
                    RowBox[{
                    RowBox[{"\[Alpha]", " ", "\[Beta]"}], "-", 
                    RowBox[{"\[Alpha]", " ", "\[Epsilon]ab"}]}]]]}], ")"}]}], 
                    "+", 
                    RowBox[{"2", " ", "\[Beta]", " ", 
                    RowBox[{"(", 
                    RowBox[{"1", "+", 
                    SqrtBox[
                    FractionBox[
                    RowBox[{
                    RowBox[{"\[Alpha]", " ", "\[Beta]"}], "+", 
                    RowBox[{"4", " ", "m", " ", "\[Epsilon]ab"}], "-", 
                    RowBox[{"\[Alpha]", " ", "\[Epsilon]ab"}]}], 
                    RowBox[{
                    RowBox[{"\[Alpha]", " ", "\[Beta]"}], "-", 
                    RowBox[{"\[Alpha]", " ", "\[Epsilon]ab"}]}]]]}], 
                    ")"}]}]}], ")"}]}], "+", 
                   RowBox[{"m", " ", 
                    RowBox[{"(", 
                    RowBox[{
                    RowBox[{"2", " ", "\[Beta]"}], "-", "\[Epsilon]ab"}], 
                    ")"}], " ", 
                    RowBox[{"(", 
                    RowBox[{
                    RowBox[{"2", " ", "\[Beta]", " ", 
                    RowBox[{"(", 
                    RowBox[{"2", "+", 
                    SqrtBox[
                    FractionBox[
                    RowBox[{
                    RowBox[{"\[Alpha]", " ", "\[Beta]"}], "+", 
                    RowBox[{"4", " ", "m", " ", "\[Epsilon]ab"}], "-", 
                    RowBox[{"\[Alpha]", " ", "\[Epsilon]ab"}]}], 
                    RowBox[{
                    RowBox[{"\[Alpha]", " ", "\[Beta]"}], "-", 
                    RowBox[{"\[Alpha]", " ", "\[Epsilon]ab"}]}]]]}], ")"}]}], 
                    "-", 
                    RowBox[{"\[Epsilon]ab", " ", 
                    RowBox[{"(", 
                    RowBox[{"3", "+", 
                    RowBox[{"2", " ", 
                    SqrtBox[
                    FractionBox[
                    RowBox[{
                    RowBox[{"\[Alpha]", " ", "\[Beta]"}], "+", 
                    RowBox[{"4", " ", "m", " ", "\[Epsilon]ab"}], "-", 
                    RowBox[{"\[Alpha]", " ", "\[Epsilon]ab"}]}], 
                    RowBox[{
                    RowBox[{"\[Alpha]", " ", "\[Beta]"}], "-", 
                    RowBox[{"\[Alpha]", " ", "\[Epsilon]ab"}]}]]]}]}], 
                    ")"}]}]}], ")"}]}]}], ")"}]}]}], ")"}]}], ")"}]}]}]}], 
         ")"}]}], "\[LessEqual]", " ", "0"}]}], ",", 
     RowBox[{"{", 
      RowBox[{"\[Epsilon]ab", ",", "0", ",", "2"}], "}"}], ",", 
     RowBox[{"{", 
      RowBox[{"m", ",", "0", ",", "1"}], "}"}]}], "]"}]}], "]"}]], "Input",
 CellChangeTimes->{{3.666691673372858*^9, 3.666691707584933*^9}, {
  3.66669523624955*^9, 3.6666953090291605`*^9}}],

Cell[BoxData[
 GraphicsBox[{},
  AspectRatio->1,
  Axes->{False, False},
  AxesLabel->{None, None},
  AxesOrigin->{Automatic, Automatic},
  DisplayFunction->Identity,
  Frame->{{True, True}, {True, True}},
  FrameLabel->{{None, None}, {None, None}},
  FrameTicks->{{Automatic, Automatic}, {Automatic, Automatic}},
  GridLinesStyle->Directive[
    GrayLevel[0.5, 0.4]],
  Method->{
   "ScalingFunctions" -> None, "TransparentPolygonMesh" -> True, 
    "AxesInFront" -> True},
  PlotRange->{{0, 2}, {0, 1}},
  PlotRangeClipping->True,
  PlotRangePadding->{{
     Scaled[0.02], 
     Scaled[0.02]}, {
     Scaled[0.02], 
     Scaled[0.02]}},
  Ticks->{Automatic, Automatic}]], "Output",
 CellChangeTimes->{{3.6666952638282223`*^9, 3.6666953094793186`*^9}}]
}, Closed]],

Cell[BoxData[""], "Input",
 CellChangeTimes->{{3.666686295050252*^9, 3.666686324612371*^9}}],

Cell["Definition for 2 locus extended to positive epistasis", "Text",
 CellChangeTimes->{{3.6666855229528217`*^9, 3.666685524394201*^9}, {
  3.779631482928672*^9, 3.779631500514057*^9}},
 Background->RGBColor[1, 0.85, 0.85]],

Cell[BoxData[
 RowBox[{
  RowBox[{"MmaxPlus2LocusLEPosEp", "[", 
   RowBox[{"\[Alpha]_", ",", "\[Beta]_", ",", "\[Epsilon]ab_"}], "]"}], ":=", 
  RowBox[{"Which", "[", 
   RowBox[{
    RowBox[{
     RowBox[{"\[Epsilon]ab", "<", "0"}], "&&", 
     RowBox[{"(", 
      RowBox[{"(", 
       RowBox[{
        RowBox[{"\[Alpha]", ">", "0"}], "&&", 
        RowBox[{"\[Beta]", "<", "\[Epsilon]ab"}], "&&", 
        RowBox[{"\[Alpha]", "\[GreaterEqual]", " ", 
         RowBox[{
          RowBox[{"-", "\[Beta]"}], "+", "\[Epsilon]ab"}]}]}], ")"}], ")"}]}],
     ",", 
    FractionBox[
     RowBox[{
      RowBox[{"(", 
       RowBox[{"\[Alpha]", "-", "\[Epsilon]ab"}], ")"}], " ", 
      RowBox[{"(", 
       RowBox[{
        RowBox[{"-", "\[Beta]"}], "+", "\[Epsilon]ab"}], ")"}]}], "\[Alpha]"],
     ",", 
    RowBox[{
     RowBox[{"\[Epsilon]ab", "<", "0"}], "&&", 
     RowBox[{"(", 
      RowBox[{"(", 
       RowBox[{
        RowBox[{"\[Alpha]", ">", "0"}], "&&", 
        RowBox[{"\[Beta]", "<", "\[Epsilon]ab"}], "&&", 
        RowBox[{"0", "<", "\[Alpha]", "\[LessEqual]", " ", 
         RowBox[{
          RowBox[{"-", "\[Beta]"}], "+", "\[Epsilon]ab"}]}]}], ")"}], ")"}]}],
     ",", 
    FractionBox[
     RowBox[{"\[Alpha]", " ", "\[Beta]"}], 
     RowBox[{"\[Beta]", "-", "\[Epsilon]ab"}]], ",", "True", ",", "0"}], 
   "]"}]}]], "Input",
 InitializationCell->True,
 CellChangeTimes->{{3.665149457303851*^9, 3.665149497894038*^9}, {
   3.6651495826170816`*^9, 3.6651496419154406`*^9}, 3.6651499201021314`*^9, {
   3.665150343831009*^9, 3.665150356780485*^9}, {3.6651507558341*^9, 
   3.665150812649122*^9}, {3.6666792396831017`*^9, 3.6666793012476635`*^9}, {
   3.666680151869067*^9, 3.6666801674644856`*^9}, {3.666680293286805*^9, 
   3.6666803534026513`*^9}, {3.666680472887927*^9, 3.6666804792010612`*^9}, {
   3.6671583268572264`*^9, 3.667158328416541*^9}, {3.669469768957612*^9, 
   3.669469775286834*^9}}],

Cell[CellGroupData[{

Cell[BoxData[
 RowBox[{"With", "[", 
  RowBox[{
   RowBox[{"{", 
    RowBox[{
     RowBox[{"\[Alpha]", "=", "1"}], ",", 
     RowBox[{"\[Beta]", "=", 
      RowBox[{"-", "0.5"}]}]}], "}"}], ",", 
   RowBox[{"Show", "[", 
    RowBox[{
     RowBox[{"RegionPlot", "[", 
      RowBox[{
       RowBox[{"{", 
        RowBox[{
         RowBox[{
          RowBox[{
           RowBox[{"-", 
            FractionBox["1", 
             RowBox[{"4", " ", "\[Alpha]", " ", "\[Epsilon]ab"}]]}], 
           RowBox[{"(", 
            RowBox[{
             RowBox[{
              RowBox[{"-", "4"}], " ", "m", " ", "\[Alpha]", " ", 
              "\[Epsilon]ab"}], "+", 
             RowBox[{"\[Alpha]", " ", "\[Epsilon]ab", " ", 
              RowBox[{"(", 
               RowBox[{"\[Alpha]", "-", "\[Beta]", "+", "\[Epsilon]ab"}], 
               ")"}], " ", 
              RowBox[{"(", 
               RowBox[{"1", "+", 
                SqrtBox[
                 FractionBox[
                  RowBox[{
                   RowBox[{"\[Alpha]", " ", "\[Beta]"}], "+", 
                   RowBox[{"4", " ", "m", " ", "\[Epsilon]ab"}], "-", 
                   RowBox[{"\[Alpha]", " ", "\[Epsilon]ab"}]}], 
                  RowBox[{
                   RowBox[{"\[Alpha]", " ", "\[Beta]"}], "-", 
                   RowBox[{"\[Alpha]", " ", "\[Epsilon]ab"}]}]]]}], ")"}]}], 
             "+", 
             RowBox[{
              SqrtBox["2"], " ", 
              RowBox[{"\[Sqrt]", 
               RowBox[{"(", 
                RowBox[{
                 FractionBox["1", 
                  RowBox[{"\[Beta]", "-", "\[Epsilon]ab"}]], "\[Alpha]", " ", 
                 RowBox[{"(", 
                  RowBox[{
                   RowBox[{"2", " ", "m", " ", 
                    SuperscriptBox[
                    RowBox[{"(", 
                    RowBox[{"\[Beta]", "-", "\[Epsilon]ab"}], ")"}], "2"], 
                    " ", 
                    SuperscriptBox["\[Epsilon]ab", "3"]}], "-", 
                   RowBox[{
                    SuperscriptBox["\[Alpha]", "3"], " ", 
                    RowBox[{"(", 
                    RowBox[{"\[Beta]", "-", "\[Epsilon]ab"}], ")"}], " ", 
                    RowBox[{"(", 
                    RowBox[{
                    RowBox[{"4", " ", 
                    SuperscriptBox["\[Beta]", "2"], " ", 
                    RowBox[{"(", 
                    RowBox[{
                    RowBox[{"-", "1"}], "+", 
                    SqrtBox[
                    FractionBox[
                    RowBox[{
                    RowBox[{"\[Alpha]", " ", "\[Beta]"}], "+", 
                    RowBox[{"4", " ", "m", " ", "\[Epsilon]ab"}], "-", 
                    RowBox[{"\[Alpha]", " ", "\[Epsilon]ab"}]}], 
                    RowBox[{
                    RowBox[{"\[Alpha]", " ", "\[Beta]"}], "-", 
                    RowBox[{"\[Alpha]", " ", "\[Epsilon]ab"}]}]]]}], ")"}]}], 
                    "-", 
                    RowBox[{"4", " ", "\[Beta]", " ", "\[Epsilon]ab", " ", 
                    RowBox[{"(", 
                    RowBox[{
                    RowBox[{"-", "1"}], "+", 
                    SqrtBox[
                    FractionBox[
                    RowBox[{
                    RowBox[{"\[Alpha]", " ", "\[Beta]"}], "+", 
                    RowBox[{"4", " ", "m", " ", "\[Epsilon]ab"}], "-", 
                    RowBox[{"\[Alpha]", " ", "\[Epsilon]ab"}]}], 
                    RowBox[{
                    RowBox[{"\[Alpha]", " ", "\[Beta]"}], "-", 
                    RowBox[{"\[Alpha]", " ", "\[Epsilon]ab"}]}]]]}], ")"}]}], 
                    "-", 
                    RowBox[{
                    SuperscriptBox["\[Epsilon]ab", "2"], " ", 
                    RowBox[{"(", 
                    RowBox[{"1", "+", 
                    SqrtBox[
                    FractionBox[
                    RowBox[{
                    RowBox[{"\[Alpha]", " ", "\[Beta]"}], "+", 
                    RowBox[{"4", " ", "m", " ", "\[Epsilon]ab"}], "-", 
                    RowBox[{"\[Alpha]", " ", "\[Epsilon]ab"}]}], 
                    RowBox[{
                    RowBox[{"\[Alpha]", " ", "\[Beta]"}], "-", 
                    RowBox[{"\[Alpha]", " ", "\[Epsilon]ab"}]}]]]}], 
                    ")"}]}]}], ")"}]}], "+", 
                   RowBox[{"\[Alpha]", " ", 
                    RowBox[{"(", 
                    RowBox[{"\[Beta]", "-", "\[Epsilon]ab"}], ")"}], " ", 
                    SuperscriptBox["\[Epsilon]ab", "2"], " ", 
                    RowBox[{"(", 
                    RowBox[{
                    RowBox[{"8", " ", 
                    SuperscriptBox["m", "2"]}], "+", 
                    RowBox[{
                    SuperscriptBox[
                    RowBox[{"(", 
                    RowBox[{"\[Beta]", "-", "\[Epsilon]ab"}], ")"}], "2"], 
                    " ", 
                    RowBox[{"(", 
                    RowBox[{"1", "+", 
                    SqrtBox[
                    FractionBox[
                    RowBox[{
                    RowBox[{"\[Alpha]", " ", "\[Beta]"}], "+", 
                    RowBox[{"4", " ", "m", " ", "\[Epsilon]ab"}], "-", 
                    RowBox[{"\[Alpha]", " ", "\[Epsilon]ab"}]}], 
                    RowBox[{
                    RowBox[{"\[Alpha]", " ", "\[Beta]"}], "-", 
                    RowBox[{"\[Alpha]", " ", "\[Epsilon]ab"}]}]]]}], ")"}]}], 
                    "+", 
                    RowBox[{"4", " ", "m", " ", 
                    RowBox[{"(", 
                    RowBox[{
                    RowBox[{"\[Beta]", " ", 
                    RowBox[{"(", 
                    RowBox[{
                    RowBox[{"-", "3"}], "+", 
                    SqrtBox[
                    FractionBox[
                    RowBox[{
                    RowBox[{"\[Alpha]", " ", "\[Beta]"}], "+", 
                    RowBox[{"4", " ", "m", " ", "\[Epsilon]ab"}], "-", 
                    RowBox[{"\[Alpha]", " ", "\[Epsilon]ab"}]}], 
                    RowBox[{
                    RowBox[{"\[Alpha]", " ", "\[Beta]"}], "-", 
                    RowBox[{"\[Alpha]", " ", "\[Epsilon]ab"}]}]]]}], ")"}]}], 
                    "-", 
                    RowBox[{"\[Epsilon]ab", " ", 
                    RowBox[{"(", 
                    RowBox[{
                    RowBox[{"-", "2"}], "+", 
                    SqrtBox[
                    FractionBox[
                    RowBox[{
                    RowBox[{"\[Alpha]", " ", "\[Beta]"}], "+", 
                    RowBox[{"4", " ", "m", " ", "\[Epsilon]ab"}], "-", 
                    RowBox[{"\[Alpha]", " ", "\[Epsilon]ab"}]}], 
                    RowBox[{
                    RowBox[{"\[Alpha]", " ", "\[Beta]"}], "-", 
                    RowBox[{"\[Alpha]", " ", "\[Epsilon]ab"}]}]]]}], 
                    ")"}]}]}], ")"}]}]}], ")"}]}], "+", 
                   RowBox[{"2", " ", 
                    SuperscriptBox["\[Alpha]", "2"], " ", "\[Epsilon]ab", " ", 
                    RowBox[{"(", 
                    RowBox[{
                    RowBox[{
                    RowBox[{"-", "m"}], " ", 
                    RowBox[{"(", 
                    RowBox[{
                    RowBox[{"2", " ", "\[Beta]"}], "-", "\[Epsilon]ab"}], 
                    ")"}], " ", 
                    RowBox[{"(", 
                    RowBox[{
                    RowBox[{"\[Epsilon]ab", " ", 
                    RowBox[{"(", 
                    RowBox[{"3", "-", 
                    RowBox[{"2", " ", 
                    SqrtBox[
                    FractionBox[
                    RowBox[{
                    RowBox[{"\[Alpha]", " ", "\[Beta]"}], "+", 
                    RowBox[{"4", " ", "m", " ", "\[Epsilon]ab"}], "-", 
                    RowBox[{"\[Alpha]", " ", "\[Epsilon]ab"}]}], 
                    RowBox[{
                    RowBox[{"\[Alpha]", " ", "\[Beta]"}], "-", 
                    RowBox[{"\[Alpha]", " ", "\[Epsilon]ab"}]}]]]}]}], 
                    ")"}]}], "+", 
                    RowBox[{"2", " ", "\[Beta]", " ", 
                    RowBox[{"(", 
                    RowBox[{
                    RowBox[{"-", "2"}], "+", 
                    SqrtBox[
                    FractionBox[
                    RowBox[{
                    RowBox[{"\[Alpha]", " ", "\[Beta]"}], "+", 
                    RowBox[{"4", " ", "m", " ", "\[Epsilon]ab"}], "-", 
                    RowBox[{"\[Alpha]", " ", "\[Epsilon]ab"}]}], 
                    RowBox[{
                    RowBox[{"\[Alpha]", " ", "\[Beta]"}], "-", 
                    RowBox[{"\[Alpha]", " ", "\[Epsilon]ab"}]}]]]}], 
                    ")"}]}]}], ")"}]}], "+", 
                    RowBox[{
                    SuperscriptBox[
                    RowBox[{"(", 
                    RowBox[{"\[Beta]", "-", "\[Epsilon]ab"}], ")"}], "2"], 
                    " ", 
                    RowBox[{"(", 
                    RowBox[{"\[Epsilon]ab", "+", 
                    RowBox[{"\[Epsilon]ab", " ", 
                    SqrtBox[
                    FractionBox[
                    RowBox[{
                    RowBox[{"\[Alpha]", " ", "\[Beta]"}], "+", 
                    RowBox[{"4", " ", "m", " ", "\[Epsilon]ab"}], "-", 
                    RowBox[{"\[Alpha]", " ", "\[Epsilon]ab"}]}], 
                    RowBox[{
                    RowBox[{"\[Alpha]", " ", "\[Beta]"}], "-", 
                    RowBox[{"\[Alpha]", " ", "\[Epsilon]ab"}]}]]]}], "+", 
                    RowBox[{"2", " ", "\[Beta]", " ", 
                    RowBox[{"(", 
                    RowBox[{
                    RowBox[{"-", "1"}], "+", 
                    SqrtBox[
                    FractionBox[
                    RowBox[{
                    RowBox[{"\[Alpha]", " ", "\[Beta]"}], "+", 
                    RowBox[{"4", " ", "m", " ", "\[Epsilon]ab"}], "-", 
                    RowBox[{"\[Alpha]", " ", "\[Epsilon]ab"}]}], 
                    RowBox[{
                    RowBox[{"\[Alpha]", " ", "\[Beta]"}], "-", 
                    RowBox[{"\[Alpha]", " ", "\[Epsilon]ab"}]}]]]}], 
                    ")"}]}]}], ")"}]}]}], ")"}]}]}], ")"}]}], ")"}]}]}]}], 
            ")"}]}], "<", "0"}], "&&", 
         RowBox[{
          RowBox[{
           FractionBox["1", 
            RowBox[{"4", " ", "\[Alpha]", " ", "\[Epsilon]ab"}]], 
           RowBox[{"(", 
            RowBox[{
             RowBox[{"4", " ", "m", " ", "\[Alpha]", " ", "\[Epsilon]ab"}], 
             "-", 
             RowBox[{"\[Alpha]", " ", "\[Epsilon]ab", " ", 
              RowBox[{"(", 
               RowBox[{"\[Alpha]", "-", "\[Beta]", "+", "\[Epsilon]ab"}], 
               ")"}], " ", 
              RowBox[{"(", 
               RowBox[{"1", "+", 
                SqrtBox[
                 FractionBox[
                  RowBox[{
                   RowBox[{"\[Alpha]", " ", "\[Beta]"}], "+", 
                   RowBox[{"4", " ", "m", " ", "\[Epsilon]ab"}], "-", 
                   RowBox[{"\[Alpha]", " ", "\[Epsilon]ab"}]}], 
                  RowBox[{
                   RowBox[{"\[Alpha]", " ", "\[Beta]"}], "-", 
                   RowBox[{"\[Alpha]", " ", "\[Epsilon]ab"}]}]]]}], ")"}]}], 
             "+", 
             RowBox[{
              SqrtBox["2"], " ", 
              RowBox[{"\[Sqrt]", 
               RowBox[{"(", 
                RowBox[{
                 FractionBox["1", 
                  RowBox[{"\[Beta]", "-", "\[Epsilon]ab"}]], "\[Alpha]", " ", 
                 RowBox[{"(", 
                  RowBox[{
                   RowBox[{"2", " ", "m", " ", 
                    SuperscriptBox[
                    RowBox[{"(", 
                    RowBox[{"\[Beta]", "-", "\[Epsilon]ab"}], ")"}], "2"], 
                    " ", 
                    SuperscriptBox["\[Epsilon]ab", "3"]}], "-", 
                   RowBox[{
                    SuperscriptBox["\[Alpha]", "3"], " ", 
                    RowBox[{"(", 
                    RowBox[{"\[Beta]", "-", "\[Epsilon]ab"}], ")"}], " ", 
                    RowBox[{"(", 
                    RowBox[{
                    RowBox[{"4", " ", 
                    SuperscriptBox["\[Beta]", "2"], " ", 
                    RowBox[{"(", 
                    RowBox[{
                    RowBox[{"-", "1"}], "+", 
                    SqrtBox[
                    FractionBox[
                    RowBox[{
                    RowBox[{"\[Alpha]", " ", "\[Beta]"}], "+", 
                    RowBox[{"4", " ", "m", " ", "\[Epsilon]ab"}], "-", 
                    RowBox[{"\[Alpha]", " ", "\[Epsilon]ab"}]}], 
                    RowBox[{
                    RowBox[{"\[Alpha]", " ", "\[Beta]"}], "-", 
                    RowBox[{"\[Alpha]", " ", "\[Epsilon]ab"}]}]]]}], ")"}]}], 
                    "-", 
                    RowBox[{"4", " ", "\[Beta]", " ", "\[Epsilon]ab", " ", 
                    RowBox[{"(", 
                    RowBox[{
                    RowBox[{"-", "1"}], "+", 
                    SqrtBox[
                    FractionBox[
                    RowBox[{
                    RowBox[{"\[Alpha]", " ", "\[Beta]"}], "+", 
                    RowBox[{"4", " ", "m", " ", "\[Epsilon]ab"}], "-", 
                    RowBox[{"\[Alpha]", " ", "\[Epsilon]ab"}]}], 
                    RowBox[{
                    RowBox[{"\[Alpha]", " ", "\[Beta]"}], "-", 
                    RowBox[{"\[Alpha]", " ", "\[Epsilon]ab"}]}]]]}], ")"}]}], 
                    "-", 
                    RowBox[{
                    SuperscriptBox["\[Epsilon]ab", "2"], " ", 
                    RowBox[{"(", 
                    RowBox[{"1", "+", 
                    SqrtBox[
                    FractionBox[
                    RowBox[{
                    RowBox[{"\[Alpha]", " ", "\[Beta]"}], "+", 
                    RowBox[{"4", " ", "m", " ", "\[Epsilon]ab"}], "-", 
                    RowBox[{"\[Alpha]", " ", "\[Epsilon]ab"}]}], 
                    RowBox[{
                    RowBox[{"\[Alpha]", " ", "\[Beta]"}], "-", 
                    RowBox[{"\[Alpha]", " ", "\[Epsilon]ab"}]}]]]}], 
                    ")"}]}]}], ")"}]}], "+", 
                   RowBox[{"\[Alpha]", " ", 
                    RowBox[{"(", 
                    RowBox[{"\[Beta]", "-", "\[Epsilon]ab"}], ")"}], " ", 
                    SuperscriptBox["\[Epsilon]ab", "2"], " ", 
                    RowBox[{"(", 
                    RowBox[{
                    RowBox[{"8", " ", 
                    SuperscriptBox["m", "2"]}], "+", 
                    RowBox[{
                    SuperscriptBox[
                    RowBox[{"(", 
                    RowBox[{"\[Beta]", "-", "\[Epsilon]ab"}], ")"}], "2"], 
                    " ", 
                    RowBox[{"(", 
                    RowBox[{"1", "+", 
                    SqrtBox[
                    FractionBox[
                    RowBox[{
                    RowBox[{"\[Alpha]", " ", "\[Beta]"}], "+", 
                    RowBox[{"4", " ", "m", " ", "\[Epsilon]ab"}], "-", 
                    RowBox[{"\[Alpha]", " ", "\[Epsilon]ab"}]}], 
                    RowBox[{
                    RowBox[{"\[Alpha]", " ", "\[Beta]"}], "-", 
                    RowBox[{"\[Alpha]", " ", "\[Epsilon]ab"}]}]]]}], ")"}]}], 
                    "+", 
                    RowBox[{"4", " ", "m", " ", 
                    RowBox[{"(", 
                    RowBox[{
                    RowBox[{"\[Beta]", " ", 
                    RowBox[{"(", 
                    RowBox[{
                    RowBox[{"-", "3"}], "+", 
                    SqrtBox[
                    FractionBox[
                    RowBox[{
                    RowBox[{"\[Alpha]", " ", "\[Beta]"}], "+", 
                    RowBox[{"4", " ", "m", " ", "\[Epsilon]ab"}], "-", 
                    RowBox[{"\[Alpha]", " ", "\[Epsilon]ab"}]}], 
                    RowBox[{
                    RowBox[{"\[Alpha]", " ", "\[Beta]"}], "-", 
                    RowBox[{"\[Alpha]", " ", "\[Epsilon]ab"}]}]]]}], ")"}]}], 
                    "-", 
                    RowBox[{"\[Epsilon]ab", " ", 
                    RowBox[{"(", 
                    RowBox[{
                    RowBox[{"-", "2"}], "+", 
                    SqrtBox[
                    FractionBox[
                    RowBox[{
                    RowBox[{"\[Alpha]", " ", "\[Beta]"}], "+", 
                    RowBox[{"4", " ", "m", " ", "\[Epsilon]ab"}], "-", 
                    RowBox[{"\[Alpha]", " ", "\[Epsilon]ab"}]}], 
                    RowBox[{
                    RowBox[{"\[Alpha]", " ", "\[Beta]"}], "-", 
                    RowBox[{"\[Alpha]", " ", "\[Epsilon]ab"}]}]]]}], 
                    ")"}]}]}], ")"}]}]}], ")"}]}], "+", 
                   RowBox[{"2", " ", 
                    SuperscriptBox["\[Alpha]", "2"], " ", "\[Epsilon]ab", " ", 
                    RowBox[{"(", 
                    RowBox[{
                    RowBox[{
                    RowBox[{"-", "m"}], " ", 
                    RowBox[{"(", 
                    RowBox[{
                    RowBox[{"2", " ", "\[Beta]"}], "-", "\[Epsilon]ab"}], 
                    ")"}], " ", 
                    RowBox[{"(", 
                    RowBox[{
                    RowBox[{"\[Epsilon]ab", " ", 
                    RowBox[{"(", 
                    RowBox[{"3", "-", 
                    RowBox[{"2", " ", 
                    SqrtBox[
                    FractionBox[
                    RowBox[{
                    RowBox[{"\[Alpha]", " ", "\[Beta]"}], "+", 
                    RowBox[{"4", " ", "m", " ", "\[Epsilon]ab"}], "-", 
                    RowBox[{"\[Alpha]", " ", "\[Epsilon]ab"}]}], 
                    RowBox[{
                    RowBox[{"\[Alpha]", " ", "\[Beta]"}], "-", 
                    RowBox[{"\[Alpha]", " ", "\[Epsilon]ab"}]}]]]}]}], 
                    ")"}]}], "+", 
                    RowBox[{"2", " ", "\[Beta]", " ", 
                    RowBox[{"(", 
                    RowBox[{
                    RowBox[{"-", "2"}], "+", 
                    SqrtBox[
                    FractionBox[
                    RowBox[{
                    RowBox[{"\[Alpha]", " ", "\[Beta]"}], "+", 
                    RowBox[{"4", " ", "m", " ", "\[Epsilon]ab"}], "-", 
                    RowBox[{"\[Alpha]", " ", "\[Epsilon]ab"}]}], 
                    RowBox[{
                    RowBox[{"\[Alpha]", " ", "\[Beta]"}], "-", 
                    RowBox[{"\[Alpha]", " ", "\[Epsilon]ab"}]}]]]}], 
                    ")"}]}]}], ")"}]}], "+", 
                    RowBox[{
                    SuperscriptBox[
                    RowBox[{"(", 
                    RowBox[{"\[Beta]", "-", "\[Epsilon]ab"}], ")"}], "2"], 
                    " ", 
                    RowBox[{"(", 
                    RowBox[{"\[Epsilon]ab", "+", 
                    RowBox[{"\[Epsilon]ab", " ", 
                    SqrtBox[
                    FractionBox[
                    RowBox[{
                    RowBox[{"\[Alpha]", " ", "\[Beta]"}], "+", 
                    RowBox[{"4", " ", "m", " ", "\[Epsilon]ab"}], "-", 
                    RowBox[{"\[Alpha]", " ", "\[Epsilon]ab"}]}], 
                    RowBox[{
                    RowBox[{"\[Alpha]", " ", "\[Beta]"}], "-", 
                    RowBox[{"\[Alpha]", " ", "\[Epsilon]ab"}]}]]]}], "+", 
                    RowBox[{"2", " ", "\[Beta]", " ", 
                    RowBox[{"(", 
                    RowBox[{
                    RowBox[{"-", "1"}], "+", 
                    SqrtBox[
                    FractionBox[
                    RowBox[{
                    RowBox[{"\[Alpha]", " ", "\[Beta]"}], "+", 
                    RowBox[{"4", " ", "m", " ", "\[Epsilon]ab"}], "-", 
                    RowBox[{"\[Alpha]", " ", "\[Epsilon]ab"}]}], 
                    RowBox[{
                    RowBox[{"\[Alpha]", " ", "\[Beta]"}], "-", 
                    RowBox[{"\[Alpha]", " ", "\[Epsilon]ab"}]}]]]}], 
                    ")"}]}]}], ")"}]}]}], ")"}]}]}], ")"}]}], ")"}]}]}]}], 
            ")"}]}], "<", "0"}]}], "}"}], ",", 
       RowBox[{"{", 
        RowBox[{"\[Epsilon]ab", ",", 
         RowBox[{"-", "5"}], ",", "0"}], "}"}], ",", 
       RowBox[{"{", 
        RowBox[{"m", ",", "0", ",", "1"}], "}"}]}], "]"}], ",", 
     RowBox[{"Plot", "[", 
      RowBox[{
       RowBox[{"{", 
        RowBox[{
         FractionBox[
          RowBox[{"\[Alpha]", " ", "\[Beta]"}], 
          RowBox[{"\[Beta]", "-", "\[Epsilon]ab"}]], ",", 
         FractionBox[
          RowBox[{"\[Alpha]", " ", 
           RowBox[{"(", 
            RowBox[{
             RowBox[{"-", "\[Beta]"}], "+", "\[Epsilon]ab"}], ")"}]}], 
          RowBox[{"4", " ", "\[Epsilon]ab"}]], ",", 
         FractionBox[
          RowBox[{
           RowBox[{"(", 
            RowBox[{"\[Alpha]", "-", "\[Epsilon]ab"}], ")"}], " ", 
           RowBox[{"(", 
            RowBox[{
             RowBox[{"-", "\[Beta]"}], "+", "\[Epsilon]ab"}], ")"}]}], 
          "\[Alpha]"], ",", 
         RowBox[{"MmaxPlus2LocusLEPosEp", "[", 
          RowBox[{"\[Alpha]", ",", "\[Beta]", ",", "\[Epsilon]ab"}], "]"}]}], 
        "}"}], ",", 
       RowBox[{"{", 
        RowBox[{"\[Epsilon]ab", ",", 
         RowBox[{"-", "5"}], ",", "0"}], "}"}], ",", 
       RowBox[{"PlotStyle", "\[Rule]", 
        RowBox[{"{", 
         RowBox[{"Red", ",", "Orange", ",", "Blue", ",", 
          RowBox[{"{", 
           RowBox[{"Dashed", ",", "Yellow"}], "}"}]}], "}"}]}]}], "]"}]}], 
    "]"}]}], "]"}]], "Input",
 CellChangeTimes->{{3.665149644568739*^9, 3.6651498070066843`*^9}, {
   3.665149850187727*^9, 3.6651498849196377`*^9}, {3.665149927874817*^9, 
   3.6651499395724754`*^9}, {3.6651503676026945`*^9, 
   3.6651503929984617`*^9}, {3.665150819542179*^9, 3.6651508620476093`*^9}, 
   3.6666794135207033`*^9, {3.6666796966999784`*^9, 3.6666797121093187`*^9}, {
   3.666680177840597*^9, 3.6666802373489656`*^9}, {3.6666803631131854`*^9, 
   3.666680430961522*^9}, {3.6666807520784245`*^9, 3.6666807785561633`*^9}, {
   3.6666808148100014`*^9, 3.666680858426952*^9}, {3.6666819453161945`*^9, 
   3.6666819495107436`*^9}}],

Cell[BoxData[
 GraphicsBox[{GraphicsComplexBox[CompressedData["
1:eJxdlGtMk1cYxysiXlskQkQKbqIwBUVhFJlzPbrWqTikZfMCCjKNTAWt2cy0
DWphhFbQqYMKCl4KqFR0lKpkNNVToBQphVJoeXsvooVImJcaQVFw88M5S/jw
5s0v//Oe5/I+/2fBbk7iXg8SiXTyv+fTe9/HuigR0QmnVVdTxGsz6a64cImn
5PxDxEhXtS1iC923ANIRI31z01yOwC3HOmKkp5zrSHbRVFhHjPQ5wGc8z63B
OmKku4YlrCKiE+sTec3mTcEumgFz6fWh17QiAvPwhzPNeW4LZvaPy4sJlgNo
kzT0XQwzrLHR/fLdlzCX+BrbXLR7mD2+WnaqiFCC9xvXx18glPDPcl69Iq8L
8/N31AKyy4h5A/vBzlSGGX+P+okY9Q/xxH5NvB/VhxjVl16ZnJTGaIX73/b9
w0rtxvUtvlXclrHYibmyKjWiRmwDnzt/zikhpJA3rt7N4NoxtycOvwvQWPF5
lD/SP7sZct4dYMGM+ony+XuAszSmqAXnj/jSbWUsj2yE6YVrRKmMVnz+0AWZ
jmB14POIx70MTCbXDnPHf7l8xp2PmRLUd6efVonvm7H6ahPZ1YxZOfg4vUas
xf2YW3l3K5dsxKxKyIViRQ++D/Uf6RP7i+pFjP4/yhcxii99OvZKkdeIWRJQ
v8bEeoi/R/OO4qH8kY7mHemoHqSjeUSM5gWdR/GydZwQ3pgTz9vKQno8874J
x9cpZx2kvDHieAtO+jVlenZjf/nIZaUL86sg8scWv9+/5h3vhoPb71FJrE4g
nxQZJJpqh782JPAFUbUgrZRrpfrb4JGalr4abh24mTxDIgi2wN+m8MLZJ5Rg
eff9YNGAGYZNDqllzGsAHy68kmdeI+C4VjYiHlKD1rP0yvJYI7y2zrfZLdOC
rHleYdqCZrh1+tFCt8YE6uw/jay81wSPqE/LxafNoP97wfaOTfXwSS3TwYqx
gYZjQzbqd1bcD+Snv+4emyXQNOL/VbZ25Cw5pBtEOPS9MYf12F+2i74zPNIe
YT+h/rYpdyzSVFtAduQW/utbXTAwek8hmaYHZpn6CEWkh1mbmLeJtC6Q8Xqg
umJIBxP42yTENAMY3qm4sTCuHA6NVni7mh3YT28/rYc3TgB+uBrUkXcRIn/u
E4+FrjLUQeRP/8F2r4IwGZTHLbax9tmBPWPXilW5tXAwvNfHlW0H8+erp295
CKHVoyQpdaYVjJJ4fQc3KOG33nOe055awBMJwygMVmJ/Ir+eC0y7Ky6zAwU3
4RVpJ4H92ej/+1PqaA98GZ0UxD7xCJh3jBExh3ugC0AxQ98K1h98JxPkGLA/
w150PaO+7YbPz+bLyOd1oCo2MYVid+D9eSfa20iVO+Gs7JcrBWQumPoxPnrX
l05YFHUjfTKpEPjdJBTsCAdMZ202iLZdB2ciljKY+x3wC6ZQ2n+/HPhqOVkm
vg3P++OWMjM11A6V+VPpFJEUFDQsWca7bIU5FeMbTbPrwTdkC99EsmA/JqW1
T2mbbIWhu+MpzCQFcBdzo3ilJhjgE6wmc1XgWWxJrSDOCL3mucsYp7TggE8K
J8xbi/d3tLP0qPcUHTzA7vWi8gzAc2tLoHZmO7yRQx9kHTKCVUKh74CfBoby
y2Nr9D1gaXHkAm2BBkoPCMM1pT2g/fhezrr9Krz/k/fM+Rg4qoYLqwIyGZEm
0Job3E+S/r9/0D4a8Z50bhL/DsgPffGetF0P22fXP8641gXUWa4rD6504v1u
803x1xbo8L7C++QPVQWxggC90nS9MLER769tq0uSl7SYYFGuPCrGUwX+BYgg
PZI=
    "], {{
      {RGBColor[0.368417, 0.506779, 0.709798], AbsoluteThickness[1.6], 
       Opacity[0.3], EdgeForm[None], 
       GraphicsGroupBox[{PolygonBox[CompressedData["
1:eJwNw2lPgmAAAGD1FQFRkVMu8wTBW0GRww922WWZncu2lrVKl9nKrGz12/PZ
ntRoNhj5PB7PeBWsEl5AAsjv9Tn+gB5AmgYlI0ExTqvBkNcPHAgYOqzIKBOO
aCqWZiNxgeYIwJNQiMZEOlwWGYmJEDFvtcCRHGjyEC1gtbjIiGFWiuRjBB0K
JxPRTBpPZ9icgmYzeMuUU1k8kcJbCoypIVtDuQKhFGGthEoVxpKD5ZqYqbNt
V28bUMOAjQbFNymjCekm7HeAbCKarZo6orRk2UJVK2jZqNmCbUt1nYDbho6W
gtHWJ5vk57HUPxV6z/z3V3XwV39/KzsutOwLZz/x4VVyf8H+ziuLPfZ8PTr/
qNwMk7uvpe6U2pkVtybkS4+/uFx7fMjrbuBpXDjpYNNtanSbu7/TOhvYwXXq
sEv9A+KfNuE=
          "]], 
         PolygonBox[{{108, 69, 18, 25}, {90, 89, 31, 32}, {123, 79, 26, 29}, {
          63, 127, 53, 7}, {107, 121, 48, 24}, {124, 85, 29, 49}, {102, 62, 
          23, 42}, {84, 83, 11, 26}, {94, 93, 35, 36}, {64, 98, 39, 9}, {105, 
          101, 17, 43}, {88, 86, 16, 30}, {101, 103, 42, 17}, {66, 95, 32, 
          16}, {92, 94, 36, 33}, {89, 76, 33, 31}, {120, 104, 43, 48}, {96, 
          72, 44, 38}, {67, 100, 41, 11}, {68, 107, 24, 18}, {70, 110, 25, 
          19}, {97, 96, 38, 39}, {111, 63, 7, 44}, {112, 64, 9, 45}, {113, 
          115, 46, 21}, {126, 75, 22, 50}, {74, 119, 28, 22}, {117, 113, 21, 
          47}, {93, 82, 50, 35}, {99, 73, 45, 41}, {114, 124, 49, 46}, {81, 
          125, 47, 28}, {127, 78, 19, 53}}]}]}, {}, {}, {}, {}}, 
     {RGBColor[0.368417, 0.506779, 0.709798], AbsoluteThickness[1.6], 
      LineBox[{2, 1, 23, 62, 102, 103, 101, 105, 104, 120, 121, 107, 68, 106, 
       69, 108, 77, 110, 70, 109, 71, 78, 127, 63, 111, 72, 96, 97, 98, 64, 
       112, 73, 99, 100, 67, 65, 83, 84, 80, 122, 79, 123, 85, 124, 114, 115, 
       113, 117, 116, 125, 81, 119, 74, 118, 75, 126, 82, 93, 94, 92, 76, 89, 
       90, 91, 95, 66, 86, 88, 87, 30, 16, 31, 15, 34, 14, 13, 12, 10, 8, 6, 
       4, 2}]}}], {{{{}, {}, 
      TagBox[
       {RGBColor[1, 0, 0], AbsoluteThickness[1.6], Opacity[1.], 
        LineBox[CompressedData["
1:eJwVlGc4Ffzjxu0VmUlIJREVZT5W/zJ7tDWNkJFZoaX0RIOkREvkoSJEj5GG
7f6GkCizwRHO4tjnOLb49X9xX/d1v/q8+FzXvcb9tL0XHw8PT8uf/H9XjKvP
LC7KEghZadQGlYFjfnv25IIskUnuTbE4WwaNqNG5znlZonY8OKLifBnilIsW
Cmdkif2H3qeFoWU4bv23QOC4LOm1WC+RF1EGgcf+kj1MWVJOn6YWJJbBziR/
HWmUJRSLITvJyjK0hxvbhyf94U31vFwjV45rBWsT72jLEtEI+bqIhnKIDrkb
NtfJkC0qzCHVqxXIOt74Ws5LhvBG0gXemQDdoZJK9Glpct+ZvXSVMMFockbH
4ANp0hD0aIH3NMEjz2VRYerSxGVzyFQBg+CAd56sTKkUaXY6oTPs9gGDQSkT
lMNSxHLZSLprxwfoWtRHe7dJEh2bZamfvCphkc/7PUJUkhz6GjD0bbQS1+Nj
u59bLCWZ9dy7lmFVGPvYUNXuJ0E+P7pk1KBWDWnBtwcvPRcnkbK5mhc/VcMl
xu6DYe0Swlcz320b9RGUGKOBsTExkiFAUfbaX4OlKV+gpClG+MopsemKtQiY
kgty2SdKvDMaJB4L1uGKm+BX6UgR4vLW6J0Lpw5lMukiXdnCZNjKkeYnUo8N
5kkL6a1CJHRCW5lP9zP2XDB93i0mRD51DLxIdWtA8mz0qi1bBMl7/cwN7NpG
PIu5YTfuJUDqF0+ukDD+iraEti1vUvhJ2LWK/myPJugPt3Kja/iI3ZX6vlMH
mrFj/z+erfO85ErZ7R673S2IWmjP01PlJUf697M5/7RiZm1E4b2dPORWaVi2
YUsbTAvKvhOhRYTpzcxuM/uGztzGqZiDv6E+4LO/h+cHaPW6QWaYg7vn6N7Y
4Z+Qk51TEC6eg/iBjoKiiZ+wcaoizQVz6N782aTv909kDx6Q8s6YQ67EtsYD
SzsQKH4u717MHEy8HSP9dTqwsLtwmOk0B32+TTmJwR1QaDb1uzc9i1MZHKtl
vzuw+7uVB3PLLEoeCuZVr6WgLnHgk+aGWfiax1TqaVNg5Ry3+aTaLB42VT3K
/osCk97O3+Pys3gd+ys5bzcF6oPBCbzzM0iqEdJSCKFgYeFZo3LNDDgf44X9
v1CQq/7b6IDjDKY8th1zuNoFyfPvxMm1aRRlXEQ8XzdEbpHp85ensW1yvbvv
0m7w/PuZvun8NI5uUhW3VuwG50NvWZLvNN4tD3y6XLcbbRJLT17YNw3PM74s
LfduPEk/0aitMg0bYbFA2epuqLUvv5tcPIUHgjdDk217YKx/STJ0bBIPs1xL
P6v24vIH95Js1iTY6VOKz7R6UbFnp1cHdRLxcRfTQ3V7YeGrXGrcPgl98Qr3
HRa9sEupODFdPImzbl3xxu69cBThrzh3fRLWqS1919N6cYlyOyBQfhIGOnsO
CWykosz37PJnkpOoMVn1okWfioVJ58qvIpNw3cUMyzKn4pq0toLO3ATUVh6V
CtpLRbRNU9Vw9wR62frTPmeoeJIvp+SfNQENxlZ74XIqSm8kf/Iym4Dit781
XI/QcMl9cEbEcAIWfc+q89xoMNlmrPWfzgTu8WxxFfWjoWSuLZqjOoEHuqbk
+2UaioLFd4WJTmBDlWU6NZWG926hXxK+cXH1et1g2RgN+WYOrZ8DuQiosc3q
f0BHoGIm/2k/Lpy9tpqfTaFDZ5qrJ+PJhT/jcbpYFh25b+IeHj3CxXq7M4ZH
K+jI0ao7xDDn4sW0t0EIi45sBaMfC2JcRDP1+Du3M/CCK9e1JX0c0p3qD3Ln
GFgXaT3HTRmH484Q11BhJjKWn19RlDAOQZOHXQdlmcgy+X5o650/m3t2u/YG
JnLDE7/YnRnHyY4s9mUnJgrFVYjH9nHEv47r+LeCiXo1jbRHXRwIbxbeHBXb
h53vj3w4+p2DCGOeFPnkPjTYRnUrNXPgxk3KfZvdh69+LKXUag6UE/zVVtf0
oS3/1cPcVxwsOqj6Fv7uwy+zzZG1Fzk409bjyRPYD/ZBY9+ZZRy03tVQbj3O
QpmbrY2BJAfmVrY5jGAWIgMOrQ0S4eC6tqO15A0WlG8EdfXPsqHqmW/9MoMF
mzdZ+390s3Fq9/3KySEWnkgrmhRmsdFeEbhty5UBWH6ZFTtnzkZZan1T/NtB
LO0Q6c83ZGNsTbzjaN0gfjDkPw7psMEw3Evx6hrEqd+6YZ6qbLz5MtScIzSE
hI3+4weE2Rj5oTeb7ziEoejOTt3mMcy4HI2rFBnGI9uy/8Y8x6Bm9/ScftgI
fqXpSD5zGYMqxZzfKH4E6jxpQXuPjoFZz+vpnDOC90W3DHN3jsHn4/IuKcoI
vmkeIf66Y3iSNvBI03QUmxXomY2LozhsX3JUl2cMhs/3ThYbjEIjJ1Wsrm0M
NQ6GpQqao4hd8U9cI3UMR2RWhl9QHoVhYmTkn2NHyPUBUQP+UYRqfczzl2Cj
2CtiZX7TCF6LeiXds2XDTKvUKsN/BHeXjL5NI2xYvFF/cP/5MN6VKJ5oquXA
y62unfpgGIb+nuUVHRxESfgp6EUOo1D5pVfrMAdfvHOSW/2Gof1F9UqQ3Dic
lPVfyukPY3u0p/hdj3GcjdheHl8zhFYrzc3Folw81qUtMouGINWgmW+7iouS
7hsWRq+GULfrQ5WAARc8JnW132OH4EGyhCSOcxEzsqdFwWEI1Kl3Bt6lXGQc
ce57MjiIhyUS+9svTuCTwILm4B9PDpsomk/uT2Do9dMA06ZB2L9T8k54NQFd
cRq7849nZv0qfatfEwDxnVe+MgjpDseR0zaT+KF5Qfqp1CDuHNBv6VSdgtj8
PdM0gwF0Xt0ppiQ7g3ypGQe99QPgrJiStNWfweF1biFVigNQyRbd+/nQDNL2
aL+jLbKw55yACDVxBmbP67XV6lnoyOicDFSfxUkbftV0FxacMumJZ+3nIOfk
t81gPwsSQt1fOy/OoeR0s8tHSxbsa3P2v3s+B6HEp0mM9SwUr/4iV8uZQ8qg
6TL18X5cXCep+/TJPJrizopk3uzHymNqCiv4F3A+vVPd6FI/qLedVr3SXYBy
iYV1bUA/bp4Ipre5L8CXJnWtb38/Ng7JrJurXgCfYc6chnI/VG7UyPbFLUKv
kzHyMr8PSZVS1rLpPKRjdJeEcVof2ueL+5wqeUi4wNsNnx71oTdFaKd4Dw9p
2HTNh3WpD2HB0lI5yrzEM1yFqmndh+oZiqVOEi+JX3ekPfsnE2Hh63ZdyOMj
f3VGLaxpZCJew0u0r5mP/Iwr0UgkTAjIezz7xuUjyvMrL93MZEJJNyx9mxk/
SW2hq3ieY2LjpCvlQTM/sYqS39Hpw0Rv22jeoWl+wjDfEWTvzMT5BmOr/FUC
ZH3Wq6ptlkx8dSji3xooQHLCgn1WSjNhPZucpb5CkOwxeHHvoQATDAPrBAVr
QTI20F6yZJqBaMOG5VVBgkT3sLHE7C8Gim4KWxxsFCRFG3kKvv3HQH5jdig7
RohU/4yZi93BgEKB428+ExFyIhZqwmYMtKicPyZ0VoQIW7N3X9FhQM41Rk81
T4TY5R98FiDPAJt+Ob1qvShpilSy/ptOx1LB0mupWmIk2Gz3KfKdjnY9/Sjn
U2JElnPlsdFnOoKXrSgJeSNGDh+jstYV0EGnF4zzWywhnXpZd/nC6TA94cZ5
HyROLrM6Ci+eoYOxYaq86YM4UXkq3jt2go5ih/DXBbISxE0sUK97Nx0GI5aH
JMolCLPH8EepEh0N92/zzGlIkqh4H149STrOBwaY6kRJEs1dT7Sy+egQEtzV
XjYgSQIKf19OYNGw+swnk6dOUoQTU73mXCENPew3ijv/kibqf72u68qiwfxI
jOmmEGniSE0+bfMvDZSihANjxdKkyvBC+fKrNFhv0u8ItJQh0z0enuFnaGj5
quJy7LYM2Xh73xKWFw2zj8uNb7XLkIfdmg4ldjT8m9q/b2mQLKm7Jc+z1pwG
TdrvurRKWTKvx595W4eGx9cKXdnycsQzisJ1lqMhm/AMWdXJEYMtsXGLXVS4
Wjb329vLE7/OUCOfJiokOJnOayrkSUqEz6+mSioM7Pu1l2kvJ0Id2zemZlIR
d1o51V9JgZjc0G4Ve0KFZoJqkmOiAjmlrXTpzB0q7vxfb2GU8gry7Rq31iqI
Cj0r17c8+opEbFPvqRwPKvrfrDCU+KRItn5vXCZ/mIrA1y70bk8lkrkh06PP
hAq5xJzNtQXKhNL+QGzfJipym2SK2F4riVR4+OuiVVQETfywlFZVISFtDou3
BKgQio324y9aRf67YpPBmeyFhg9fSNHfq0nPer3dTqxedPiKuN4sX00SvWMu
aFF68c8378Kj+mvI/wB9H0ci
         "]], LineBox[CompressedData["
1:eJwVx3lcy38cwPFtuiRmrYM0HVLaj36OWkV8Po4S+dVPesxR0hJdNFdFOZIi
v2iIaEl+Kn5C6qeE4Y116JrVakcoZ0PKd2u2Uunn98fr8Xy87MK5gVsoJBIp
9Ff/+yz6ylF9Zgc426lurvhmjvdfSGgMmtwBbT0S8ucyc+yzOZqcrVQAKdEp
WT5qhjsG/LdT0xTg2GUq5j2iYxTqm+ESq4D271aHiV10XCRcXPhHoAJkAV+c
DjDpOC7LVZFpqwAay438sMAUUxysvI0eyeGy892FqZdpOPI4PcypSA7HT5Zy
vkTQcFOfSbJPphzIV/pZb5g0nHN/tCxtvRzsU03YHoKJmBnw0ZqslYFs41om
S07FvIpOd9vXMli2MbRRmkDFmsnyQFQtg5OHaG+EllT8+ENDxoEzMtBlRenm
hE3AgUllmkEXGZwI4Uxnjx2Pq7quUydbyKC4tjvY754JtvYuZHqMSGHiIiWd
FG2Cu6k5YQmNUij3/cbmvhiHk4qTm9SRUkiyVicOlBrjLuN4JS1ACh9XL43e
G2OMl+2Io8xhSYGdXMkLcjLGExZwPLh6UiCxD4oGisbiK2Kfop7L7bAyinvr
c6kRNmRhMM5oh3nknTK8xwhvy/PscOa2Q1RgObo53wizts6cGLWwHdyzUzv+
bjDEDUO0/R8UbWAT/WSpt9YAqxxfr3lt2gbkMvsOeqI+3h+/KqZLJ4FJZ3J8
vvroY4NqQcrbVxJoTsl6y7fUx1M4/Fsfr0rghpu0LEKgh73z1hr2zZfAj2O0
BVNM9LD4cy2DsJHAuZ61bmbvxuANHixXtZ4ElKkqneDeGMxtN+NoRa1gM/Ok
qWHUGJxLbX3wM/zXX2s+zhBRsEPo4haSbyu4eOXcZlyn4NKbZUrKrFbI0zqu
Lk2jYOEKnpmhrgXSIj3JexZScO+RVXHUzBZ4WTp9/oJKMl48UGtne0cMnzqO
slYLSLjJh+Vhf0EMjtvjeaRLJMw+V+zvcEAM1/W/9pkfJuHYuWnJM5aLIa8u
IzPGl4SZitQSzt0XAEea08dWjaLWp4m0IwYi2DL1t2/vp/1EylD2omPiZhg/
WbjDTzOChodcYzP5zbBz3ol1vjUjyJGlrs52aQarq9RDuqgRlFSybW8Ruwk4
mZ2P390dRnbZnK6aqw2AuFNbOmKGkH1FjPvWPQ3AIgXU03yGkEP7bp7BkgbY
vUOnLrEbQjMsj6Llr+vB4oxX7YjiB5qdV1LwnF4PW6zMcob9fyBc2L+pMaUO
NEG52t9XDKIl1cNVsf51MLxl1sA750G07KP+RBPrOugZ2T3pvfEg8nWa9GRV
VS1Uc7r9apsH0J83vGxFvTUwdOppzQ/2ANp0J/2NeEM1VI4TBC1K0KGwtiyP
nTOqoV+NvVcE61D49/OnaFohmJf7vT2NdWirewkOPC2EmF6iTT5Oh+IEosuS
umdQYK5NdyrWooNCS47U9SlczJ1taf/uO/K8tkZYxXgI8X/ZOg+maFBnhE0P
viWAMIMN2uFoDUq17zFt8BLABK9rpq5rNKgpPzX8VfADOEK48zwdNSj0bDmZ
zL8HLuujcnmifpR2mIpXWlRCSM+Sl2+c+pEzehkpKa6AHgUp4QW9H4mGr/JC
3Cpgay1BKEfVyHLvoq64oDvAVa47dFauRiVx2w9mnykHvfO1nqJMNSqoytl3
n3ETeitKNoUMqtCnuS71jV434FPEJbsypQrNLa2Z1BlcAseMNqY6SlWoukhT
ReH/Az/9I0/su6NCX04Hav0sioEzJsmklKtCsXLr7oeMi7Avv69ytJdAP0V+
6W+D+XDukjd1dSeBTtUkORjwL4DwQ0IwiAh09195eIDFOdgYTc9S3SaQnpUz
CBknYFpmY3fhbgIxDY+NmPAzwP/CsvVtEQQK0HxYwLZIB8NZJ0Nt2ARyy1+8
s4WxH3h9e/X1PAmUkjjSu9kiHuxzM6bkMwl0vnBX+1fGNiigetwKsCZQSFlb
/rSpITCTb5s4ZQKB8g+GG8yJSH5cH/6cRSIR6D9CXvn2
         "]]},
       Annotation[#, "Charting`Private`Tag$465783#1"]& ], 
      TagBox[
       {RGBColor[1, 0.5, 0], AbsoluteThickness[1.6], Opacity[1.], 
        LineBox[CompressedData["
1:eJwdlYc7FXwfh5GV1HEcIyNJdr2ebEn9UGY9iaShlCKZDymkSLJLlOwkM0ri
ILvvz+acY2c7ITN7RcbD2/t+ruu+7uv+Cz4Hbv5jYs3EwMAw/Yf/+euS5Nr2
Ngn/Msqn0mg0tHj82brjFgl/c1q+9/xPSwXNbfRtkvCB13t5zvzpcOGircI1
Ev5wZ4cSlUpDljoGzM5LJKx9VnS9nkJDzNH2hMExEq5UvZZQWU9Dhuo5EriR
hHsmp+Wyq2mow+eoiU88Ce+aF1u2LqMhX/LB2OdyJHxJerK6L5OGdk7fVGmt
58aJvscWG6JpKNOyMZfHmhtvDfR3nvOnoYGHBKGR30TMkriD+7ozDc0lpPdO
RRCx7FnnoElzGoq04g16LEnEdrJKKZ9P0dB5m88k7lIunHZbObb4MA1Nubz9
1W/GhbNZL1FP8tKQgjYlxOYbAYtsx3v6r1ORdg5jl/9OAo7TMyFoDFLR06iw
gSTtPdiddWFAtIaK5mtoVR12u/HD9Q11gXQqIrLkm3omcWL35R69x4FUZBFq
WKFStwvzSG8/sLCiov5Q1cn5eQ6c/4TkWoSoaM/bJhCS4cA/Nl0zHYWoyGGV
x8Xi3E58leBPDF6gIO8bLM3EAHb8T1pAX1sdBZVxp7HTP7DhJp52/YfRFHTo
ePxWWjsrtvpqX+dlRUFn3Y8lDXCwYpdR65t28hSUsB6yX16eBQv7cz2s/tWA
3oX6GS5ZM+Pk2VvGUcUN6FvMN/m8tzuwfT/z9f4HDUhppn05pJYJn4vxjcBy
DUjf2MuqfZMRv3gc+PvMj3oUtNXxWVGMEY/mD8j5BNajtYP+hS9PM+DwlJIk
AYl6dIxc1oVZt+GVgkRKKdShvuzG1VDTf2EmmygWpVOHhikKLhqwARzeuxP5
amvR312nbo3Jr8OaFJuguHotIrgVcGLf38BA+tx87EUNOqrkSXg4vwJWwnRh
nq5qVOqX0GCt8QtuuXI3TCxUodRlHrp82hIMp5Zx7vxdiSQCdDaW3y6B2Vyy
18hSJUrndxMoilkC41bz0+VzlShTvevCiedLkDR9aOn2eCXK9oltMnRdAg7e
74fjOitRIacIvqW1BLy73Jm88ysRRVwqJZK+CCULrsbSTpVowfSo7RrvIqRN
nhWx6q5AZTf0dJUJi/BE5z/efO0VKMDhwkEX9kW4aq41XN1YgYT9XOgT6wtw
QYj7I29VBdLNyzTuHlgA62xOcsCnChRHFFQvzFwAHk6t58lPKtDJpnWO+8cX
oMbSzjZRsgJF6pVlzVvNQ5PWttzTmxh9T/mL8M5iHvxSxUleVzGSZEhxMbo0
D3sMyUZ3zTD6UhSskn16Hi5IWZadNcSoU+YitleYh+P8OZQmeYyO7B1537g9
B7bDr/8YkEqS0Uqx8hzcODrGFH8EkHaeZMSrpBn4db3Ch9+lHFnfqO/4ETED
8eoZNQKW5Shot91exYAZiGTbp7rbuBw12XxKaLebgeirk2fqjpQjc2GlDB6l
GXjacPi3/1wZuuevVR5VOw3utcz2gnZlKP3i1fG4qSmgXt1gZDhfihqYt2Sm
6FMwYCb+ZVOzFE3nJjoca5kCNQW2nHG5UqTAObzQlz8FBtkju4I4ShFg201h
7ynQJy57zOES1C3jTkzkmoKawHURLdkSxLH58liK8iTIv/4RcnC2COVwrV1W
lJ4EIcUcf2JvETKTuOFRJTgJsVeZuiZrilDKWbmC4e2fEDxH+NcioQhpJFHk
xCk/YdcblTqD00XIUXeHWJrFT+j69Wp5V0ohagm/x/4+cALijkqk6Wt9QW5p
fZKqnhNwqytJwEL2CxIu0dapc5iAggjji1dIX5DtMJfvuPEE2KuJBLKOFiAm
lU8bUsITQHXsIMoEFiDFvtHZjJxx0GJ6cNO5Nh9FSVzs+NAzBuGa3MrwVx5S
6wvaOtA4BgLF9a+F+fNQT3iJVCweg5iQgmaLLTIS3tznGfh+DF4mrYm9pJFR
ctuIiNX9MXhV8fZYhg0ZfXp8984+4hgcV1KscovJRdU9oRth+qMwWXTI2br2
M7odBuJsGqPQOEZ2jgn9jNh0Fv72/msUMFeBepDpZ2SYY/rOgW8Umnjh9Juh
bNQSIKRjMDICL04Q2IJ/f0J9ipkvmHxGoEl/QpVVIAsthlYfuF84DN9p71S7
RTOQpFpuPT1zGLokx0s4e96jKz8S/tF9MwwiYuwl9PD3qErFvZz/yTA8oJCn
jLfT0esBmcslhsNA1r3SZ9+VhpTlw8K36T+gZP4QW6prCvL4dnk7mPkHqBUq
xQp+fIOyvHXTF1eGIJxyK2zfdjwalFb82/znEBQF+zwVMolHBl6c8YebhiCy
rnDP9nIsEpQEleboIbi6M6j8gFw0KnUXd+I5NAS6QGVLs3+JtgTn+t8aD4JK
dLJiBuM9JHc7/cXsqUGwVz7alrjojK7lXtM8oTYIlanX3rwpt0dlerQUusgg
ePmGZYYkWyCG/28QQlsf7DkkNvx1acKkQ617ANQ89G84bp6Hyfi6ecXdA+Bw
V2K0RfcxdDHmSsm60+Gz7UCALEsUqMTsf9ZwjQ4F8Us/7X9FwWu5F7N3TtGh
Jbhs8e/xaDAxty94T6RDdqYmE0tLLDTlS5yUyOqHZ+RFKC5IgGqbOAvRoT6o
KJFLOjiVDOTGp5F8p3th3sN/c7HuI/AreuUoK/SCHacj86h5FjyKcaOaCvTC
3noVwYX5LNC9ZcsYMd4DmeysYlYi2dD7+6wjwa8HzLU33gSdzAEmcUEd9vJu
oDXmF+s1kMEmmHRDKrUbzJU4SHThPKDNcj7UfdYN+iTV70IueRBVvJ3jd7kb
jjBHjScI5YOs0agw40oXWK2WOMx6FICJZ87ymlwXKB4pXsozK4LCgUyCAF8X
3O+YUh0rKAJhnRRZtX87gUHbMmCMtxjGCFE33KidMHotgmbeXQyeaQ9pizad
cI5308zaphSSW3RTp951QJr6nQs+OV9hQZJ+ns79DU5FuD3h3VEFj+6fsRtY
bYfOdv7VnfpVwFpd6jPU3w666pwdxaFVIGQZ92k0vR2mbWp6LwpVg078RbZZ
9XZYTsWqo6gGYgltJVs320CN3Vz5ZG4diFtotTLotwGnYd8Xrx31kJ2VM870
nzZocuW9m2VWD1UGYTxsq61wJpSlYXW7HmaennEiPGsFJrU1mWoLCmj9rj0g
mtcCJuyCdD/jRqDpqqiJxbSAachlbu2CRjCLTDsr7tUC2FSyTUewCewV/B5K
67VA0dSmifpEE8j2+H6w/NIM65dFNAwMW6Ctwp34lLUJPExzNksE22DcwuxE
YEsjtPSx6Ty81AabG0r2z+IaoUQtuUo4ug0kVRarI+QaweQoYYqPvx08Pzh4
pJrRQPKkbImH2Dc4EGE5UJNOAT5JvTgmh04Qy7dTvX2PAiaPnL4dKugE8Q7X
MFZtCqyEhVc5bneCNH8A0qM3gOQVLcsL0V1wJP5DYj2pARaTH2ne7egGhbK8
1TtD9aDgxP5MRLoHlOhlRjs/1wN56K9Two96QG1/87aBYT1UdrxrPizdC5op
S9epPnWQP6NiEP2yD7SrNwvtz9aB06etS5VzfXBqlIWLU7gORuLwfKBRP+hL
7cVnCmvB++U7q908dDj3UUO0aaYGZFXOBWiRv8P1PP/BlivVkPGIP9tSaghu
fHuh5iJdDZp5rheO3x6Cm7+iw4krVZB1YPS4WfoQ3Fb9oGnysgoaPFIFb8v+
AKfSpnftdZUgynjCTfTkMDj3d/12jayEkgZDDdbQYbj77+A5nluVkJL+9adP
9zC4oSWGC1sV4K/gss/u3gh4V/FbdipVgFWP9VBSxSj4jIgWuzFV/PlLgUsV
AmPgyyJL5G/BkCHgQJ93HYMAPY2Ki/YYDoq8YqbJjYNgdIU2+SSAebbWUCme
AJGe9sXF718he733ceKhnyAmNJas6PkVjBbPUHVif4JsIseOgpxyQCykFkOv
STj6/nxV4b4yUBuhPE6yn4bvVvunND+VgkFY8kri9jT4ik1xUzRKAfHsemUV
MwO0BN+b/eYlQL6mnKrUMwvO5mdDrKeK4XW7yqfqJ3PAKyBInvUshqxxojn3
3nmweJ3LyBhXBNPlwa0NzfOww8RLJkSmCMLXgo9mHFmADIKBMam4EHbu/8m3
L3IBFkIG30l0f4HTX2wk3tougt8TgqYhXwHo3M5/gvWWQQb12bSn5UNs/eMH
DLRlaNpMD7uqnA8tYq7ODGa/gN/jxICTaR4cutbS3PpoBcqUOdh+D5OhVeSC
wVPBVbix1CH3xJUM0aq6+wphFT44OXpHvMoF38tzQWNia2B0+Gi6sFgu7I6p
uSv1Yw2WfzI3peXmwIaTG3rwcR08KWrHnJM+Q1D9efcP1zehSqclxBdng3a7
eNG9M/8CZ4VN7+uBT1DFsPD1sN4WJBZGPSjelwW2u3elNisz4AkFuQaqxkc4
eDNMUJ7GgBWya/Z+N/8A6V7ihFgHRvxQ5tqdec9M6HN3ZSTuZcLVqcuFTHEZ
4PyKYlHfzIT3iD5n4y1+D8Rz8kFCkTvwxfiDF6W604ENObq/sWXGky9NVk7z
pcFGKyn4qx4rVto9qWOhnAols5uGWxfYsFfQk0hn0xQg8Z9yb37Ejmt3CIz6
uiaDt+OhkHzYibke5yhFvkqC+Fwd8rDYLnxlXc/vfe47EBo4Lej2kRPrTn19
75qUCCvRKivp1/fg7qEZ3ZiBBJjeH33n9UEubN8tPFa27w0UfTRzaFQm4q2m
0/5D5nEgFKsWHOXAjcNrPMVZ42JAt/PMg5pmEj5Yllkl2x0FXcQHQrG2vPgL
ufumEV8kKCe2R5fo8WODTDame6YRwEI5XEt5JID7E1WSYl69hBccy8zfxYTx
98NUH8+kMPDw2lpKvL4fF3f5S8ZuPQevTpvCS0oH8H8B7/Pkbw==
         "]]},
       Annotation[#, "Charting`Private`Tag$465783#2"]& ], 
      TagBox[
       {RGBColor[0, 0, 1], AbsoluteThickness[1.6], Opacity[1.], 
        LineBox[CompressedData["
1:eJwBsQRO+yFib1JlAgAAAEoAAAACAAAAAaiAMWo3BsB91me3WDQhwE53O6Hf
CgbAecq4I1PwIMCd+oofMTEFwDSVJ3gEXh/AoI2ESvNlBMDJt+yq5hodwNSY
1DGzngPAhyO9fbz2GsA07dP0isYCwBsc9Bf7uRjASFF9ZNP8AcBs+W8cEbgW
wIj+1a8zIgHAfYLu3YOhFMD5I4W3kUsAwKgnM8hsqxLAO7K818AG/7+W52Oi
Y+sQwNuuzfeNVP2/vgfjOkQ3DsDjyjJxPL/7v33hS/X7/grATddEY+Yx+r+1
yivK3f0HwA92tQzAgvi/gWklU+bmBMA5NHoPe/D2v+785zDXLQLAu4SdyWU8
9b9+5/sTos3+v6T0FN0xpfO/nHWn8Jjx+b/xVDlp+RXyv+K9QQ+MfPW/lUe8
rPBk8L/MKWp+1v7wv0KzJpOSoe2/WpXRwdJA6r8K/JE7ozXqv3YyjMZUkuK/
liVX1arZ5r9nqQHR0XvXv/KNxCF1t+O/w5pqucUGyL/+Gu/cnlHgvwypc66e
z46/AAAAAAAA4L/swOH4hhxNv7LNg5UWS9q/6DmZhTQawD8XM32wNTLavzi+
lUjkW8A/fJh2y1QZ2r8wFYpcbZ3AP0ZjaQGT59m/GztadwsgwT/a+E5tD4TZ
v91mmHh3I8I/AiQaRQi92L8PPoypDiPEP1J6sPT5Lte/LutRxTkFyD/xJt1T
3RLUv1tAVeSCVc8/fHVMat/307/A72dAR5LPPwbEu4Dh3NO/FhGGE97Ozz8b
YZqt5abTv8NUco/BI9A/RZtXB+4607/GmBVlVZvQP5kP0rr+YtK/Gc9uOTiG
0T9B+MYhILPQv+n0a4bqStM/IZNh38Wmyr88JZGxAZDWPyK0ajdmdMq/eJ0Y
wgyn1j8k1XOPBkLKv6dgnf8DvtY/KBeGP0fdyb/gx54Bt+vWPzCbqp/IE8m/
sxmBIS9G1z9Ao/Nfy4DHv+fKw9Bn99c/X7OF4NBaxL+BY0Ht+krZP2DUjjhx
KMS/HDpynYtf2T9i9ZeQEfbDv6lboHoIdNk/ZjeqQFKRw7+ef/S7xpzZP267
zqDTx8K/6Ep8WlXt2T9+wxdh1jTBvwrvCQe7ito/OadTw7cdvL+CbR0eqLbb
P95kH+tArbu/3VsCptfK2z+CIusSyjy7v1kdzXnu3ts/zJ2CYtxbur+vGRQF
0gbcP16UsQEBmri/1fdnqnBV3D+EgQ9ASha1vw5KJzAM7tw/n7eWebkdrL8y
RgQovAzeP+gyLsnLPKu/gJijLNUd3j8yrsUY3luqv/C9KH3VLt4/xKT0twKa
qL8qguQBjFDeP+qRUvZLFqW/G/AhmtCS3j9r2BzmvB2cv+phtAW4Et8//s5L
heFbmr8y5rDIRSLfP5DFeiQGmpi/mT2T17ox3z+2sthiTxaVv8hlCdlaUN8/
BBopv8MdjL+em7tqcozfPyoHh/0Mmoi/4rjmjDqb3z9P9OQ7VhaFv0ip9/rp
qd8/NZ1BcdEdfL9uA8u6/sbfP4B3/e1jFnW/Mm2NDGTV3z+Xo3LV7B1svxSq
Naqw498/XLDUnSMeXL8WusOT5PHfP51+YgYxZHu+Np03yf//3z/oBnxj
         "]]},
       Annotation[#, "Charting`Private`Tag$465783#3"]& ], 
      TagBox[
       {RGBColor[1, 1, 0], AbsoluteThickness[1.6], Opacity[1.], 
        Dashing[{Small, Small}], LineBox[CompressedData["
1:eJxFx2lMEgAYxnE0MDWVQFybtpqZlLPc8CBNbY1Mk2ZLo5o1XR5kt/GhaDrN
PBpZ5K01gsUMNp1L0RotKGh2mBNdA+ZKGaTNLY8k8AINqq3e99n+e/YLzS/O
4noSCIQDf/r7r+10h9sdqCX8my35rvOyC71DML86toau3/zCpXSg8w6mE6/a
0cS2i2TLFJq9tydcq0MbKxKyKkToyt6wh/ei0D6z+cxPA1RwR55OQeOizaXk
kG8rFPC8WP5lpgndUhgkuElHHyvqDqSqNoJneJLF8RPoaNZgbZGBDGb1eIzW
+KCrWuvMUlYA2PpuqN94wR9MIT3jlEj9wLlC9hvmhw3gceGeaavVFxwgGdaE
RKAvLdN4uUd9wOVnSCOU295gNVXmbepcD45MFrlkei/wEX6i1OyLFjtrtzIY
JPBjYTXbziWCDQ8MjD7JOnDsnH6h9r0n+FBmWaF+zQMscBm7Y7ahHWE1yobD
BHBir3pU6+XW/PfYU92ykPMLPDkYzUvSrIIzRlMKphhOMPn6cz9t5Qo4IbaE
XGpdAquqxR+5SYvgJws0E0NmB//kJJx3BNnALWnqLmuhFczqozc1SufAvmsN
ie1x0+DW8JPGzs9TYJvwbeg15SSYHq8YMHWgT02Ii1MfofuZ/FebbqGbzRHZ
L9noOEZdvds0Ab5hyHbfIaK7ylPltqWvYMvOmIzT39HpZX6iXcPoYLqGOdKG
VvG3X6FFol3B8+OSTAs46qz8/o8UdI4iZ/++eLQ6bajdtAU921h1fDcVXVB2
rovsj/4NEGUk6g==
         "]], LineBox[CompressedData["
1:eJwBwQM+/CFib1JlAgAAADsAAAACAAAAOQUvp+Dl37+F7PnYLZJjP1J/wTjY
vt+/yjMUflVeeD+wFTCcd6Xfv7a8j5+Q6YA/bkINY7Zy37+jZ3xX0FaKP+qb
x/AzDd+/D6pt0Y+Jlj9JMjZU0/Pev1DHDLf03Zg/qMikt3La3r/ZyiabFzGb
P2X1gX6xp96/1ITLXpfTnz/gTjwML0LevwPi62m/hKQ/1wGxJyp33b/Pt326
dpytP7LNg5UWS9q/6DmZhTQawD8XM32wNTLavzi+lUjkW8A/fJh2y1QZ2r8w
FYpcbZ3AP0ZjaQGT59m/GztadwsgwT/a+E5tD4TZv91mmHh3I8I/AiQaRQi9
2L8PPoypDiPEP1J6sPT5Lte/LutRxTkFyD/xJt1T3RLUv1tAVeSCVc8/fHVM
at/307/A72dAR5LPPwbEu4Dh3NO/FhGGE97Ozz8bYZqt5abTv8NUco/BI9A/
RZtXB+4607/GmBVlVZvQP5kP0rr+YtK/Gc9uOTiG0T9B+MYhILPQv+n0a4bq
StM/IZNh38Wmyr88JZGxAZDWPyK0ajdmdMq/eJ0Ywgyn1j8k1XOPBkLKv6dg
nf8DvtY/KBeGP0fdyb/gx54Bt+vWPzCbqp/IE8m/sxmBIS9G1z9Ao/Nfy4DH
v+fKw9Bn99c/X7OF4NBaxL+BY0Ht+krZP2DUjjhxKMS/HDpynYtf2T9i9ZeQ
EfbDv6lboHoIdNk/ZjeqQFKRw7+ef/S7xpzZP267zqDTx8K/6Ep8WlXt2T9+
wxdh1jTBvwrvCQe7ito/OadTw7cdvL+CbR0eqLbbP95kH+tArbu/3VsCptfK
2z+CIusSyjy7v1kdzXnu3ts/zJ2CYtxbur+vGRQF0gbcP16UsQEBmri/1fdn
qnBV3D+EgQ9ASha1vw5KJzAM7tw/n7eWebkdrL8yRgQovAzeP+gyLsnLPKu/
gJijLNUd3j8yrsUY3luqv/C9KH3VLt4/xKT0twKaqL8qguQBjFDeP+qRUvZL
FqW/G/AhmtCS3j9r2BzmvB2cv+phtAW4Et8//s5LheFbmr8y5rDIRSLfP5DF
eiQGmpi/mT2T17ox3z+2sthiTxaVv8hlCdlaUN8/BBopv8MdjL+em7tqcozf
PyoHh/0Mmoi/4rjmjDqb3z9P9OQ7VhaFv0ip9/rpqd8/NZ1BcdEdfL9uA8u6
/sbfP4B3/e1jFnW/Mm2NDGTV3z+Xo3LV7B1svxSqNaqw498/XLDUnSMeXL8W
usOT5PHfP51+YgYxZHu+Np03yf//3z8wWPQX
         "]]},
       Annotation[#, 
        "Charting`Private`Tag$465783#4"]& ], {}}, {{}, {}, {}, {}, {}, {}}}, \
{}, {}}},
  AspectRatio->1,
  Axes->{False, False},
  AxesLabel->{None, None},
  AxesOrigin->{Automatic, Automatic},
  DisplayFunction->Identity,
  Frame->{{True, True}, {True, True}},
  FrameLabel->{{None, None}, {None, None}},
  FrameTicks->{{Automatic, Automatic}, {Automatic, Automatic}},
  GridLinesStyle->Directive[
    GrayLevel[0.5, 0.4]],
  Method->{
   "ScalingFunctions" -> None, "TransparentPolygonMesh" -> True, 
    "AxesInFront" -> True},
  PlotRange->{{-5, 0}, {0, 1}},
  PlotRangeClipping->True,
  PlotRangePadding->{{
     Scaled[0.02], 
     Scaled[0.02]}, {
     Scaled[0.02], 
     Scaled[0.02]}},
  Ticks->{Automatic, Automatic}]], "Output",
 CellChangeTimes->{{3.6651497891469097`*^9, 3.665149807703539*^9}, 
   3.665149885762882*^9, {3.665149940348261*^9, 3.6651499560145617`*^9}, {
   3.6651503616478696`*^9, 3.6651503937384562`*^9}, 3.6651507900451927`*^9, {
   3.66515082023402*^9, 3.6651508636649046`*^9}, {3.666679409176507*^9, 
   3.666679414661443*^9}, {3.6666796975594635`*^9, 3.6666797127823334`*^9}, {
   3.6666801785906744`*^9, 3.6666802383328176`*^9}, {3.6666803640760727`*^9, 
   3.6666804322741613`*^9}, {3.6666807561227093`*^9, 
   3.6666807793062153`*^9}, {3.6666808201514*^9, 3.6666808590207634`*^9}, 
   3.6666819503233304`*^9, 3.779633615535452*^9, 3.7815473723139505`*^9}]
}, {2}]],

Cell["\<\
Since it is only define for \[Beta]<0, we just check that the the barrier is \
not stronger than B on its own - otherwise something would be wrong.\
\>", "Text",
 CellChangeTimes->{{3.7796337596485186`*^9, 3.779633767590472*^9}, {
  3.779633800025014*^9, 3.779633853608373*^9}}],

Cell[CellGroupData[{

Cell[BoxData[
 RowBox[{"Reduce", "[", 
  RowBox[{
   RowBox[{"\[Epsilon]ab", "<", "0"}], "&&", 
   RowBox[{"\[Beta]", "<", "\[Epsilon]ab"}], "&&", 
   RowBox[{"\[Alpha]", ">", 
    RowBox[{
     RowBox[{"-", "\[Beta]"}], "+", "\[Epsilon]ab"}]}], "&&", 
   RowBox[{
    FractionBox[
     RowBox[{
      RowBox[{"(", 
       RowBox[{"\[Alpha]", "-", "\[Epsilon]ab"}], ")"}], " ", 
      RowBox[{"(", 
       RowBox[{
        RowBox[{"-", "\[Beta]"}], "+", "\[Epsilon]ab"}], ")"}]}], "\[Alpha]"],
     ">", 
    RowBox[{"-", "\[Beta]"}]}]}], "]"}]], "Input",
 CellChangeTimes->{{3.6651511702674036`*^9, 3.665151187954462*^9}}],

Cell[BoxData["False"], "Output",
 CellChangeTimes->{3.665151188643733*^9}]
}, Open  ]],

Cell[CellGroupData[{

Cell[BoxData[
 RowBox[{"Reduce", "[", 
  RowBox[{
   RowBox[{"\[Epsilon]ab", "<", "0"}], "&&", 
   RowBox[{"\[Beta]", "<", "\[Epsilon]ab"}], "&&", 
   RowBox[{"0", "<", "\[Alpha]", "<", 
    RowBox[{
     RowBox[{"-", "\[Beta]"}], "+", "\[Epsilon]ab"}]}], "&&", 
   RowBox[{
    FractionBox[
     RowBox[{"\[Alpha]", " ", "\[Beta]"}], 
     RowBox[{"\[Beta]", "-", "\[Epsilon]ab"}]], ">", 
    RowBox[{"-", "\[Beta]"}]}]}], "]"}]], "Input",
 CellChangeTimes->{{3.6651511944693413`*^9, 3.665151202054416*^9}}],

Cell[BoxData["False"], "Output",
 CellChangeTimes->{3.6651512025597525`*^9}]
}, Open  ]],

Cell["\<\
When does epistasis help strengthen a genetic barrier, compared to its \
absence?\
\>", "Text",
 CellChangeTimes->{{3.7796341416266756`*^9, 3.779634180026775*^9}}],

Cell[CellGroupData[{

Cell[BoxData[
 RowBox[{"With", "[", 
  RowBox[{
   RowBox[{"{", 
    RowBox[{"\[Alpha]", "=", "1"}], "}"}], ",", 
   RowBox[{"Show", "[", 
    RowBox[{
     RowBox[{"RegionPlot", "[", 
      RowBox[{
       RowBox[{"{", 
        RowBox[{
         RowBox[{
          RowBox[{"(", 
           RowBox[{
            RowBox[{
             RowBox[{"MmaxPlus2LocusLE", "[", 
              RowBox[{
              "\[Alpha]", ",", "\[Beta]", ",", "\[Epsilon]ab", ",", "True"}], 
              "]"}], ">", 
             RowBox[{"Min", "[", 
              RowBox[{"\[Alpha]", ",", 
               RowBox[{"-", "\[Beta]"}]}], "]"}]}], "||", 
            RowBox[{
             RowBox[{"MmaxPlus2LocusLEPosEp", "[", 
              RowBox[{"\[Alpha]", ",", "\[Beta]", ",", 
               RowBox[{"-", "\[Epsilon]ab"}]}], "]"}], ">", 
             RowBox[{"Min", "[", 
              RowBox[{"\[Alpha]", ",", 
               RowBox[{"-", "\[Beta]"}]}], "]"}]}]}], ")"}], "&&", 
          RowBox[{
           RowBox[{"\[Epsilon]ab", "+", "\[Beta]"}], "<", "0"}], "&&", 
          RowBox[{"\[Beta]", "<", 
           RowBox[{"-", "1"}]}]}], ",", 
         RowBox[{
          RowBox[{"(", 
           RowBox[{
            RowBox[{
             RowBox[{"MmaxPlus2LocusLE", "[", 
              RowBox[{
              "\[Alpha]", ",", "\[Beta]", ",", "\[Epsilon]ab", ",", "True"}], 
              "]"}], ">", 
             RowBox[{"Min", "[", 
              RowBox[{"\[Alpha]", ",", 
               RowBox[{"-", "\[Beta]"}]}], "]"}]}], "||", 
            RowBox[{
             RowBox[{"MmaxPlus2LocusLEPosEp", "[", 
              RowBox[{"\[Alpha]", ",", "\[Beta]", ",", 
               RowBox[{"-", "\[Epsilon]ab"}]}], "]"}], ">", 
             RowBox[{"Min", "[", 
              RowBox[{"\[Alpha]", ",", 
               RowBox[{"-", "\[Beta]"}]}], "]"}]}]}], ")"}], "&&", 
          RowBox[{
           RowBox[{"\[Epsilon]ab", "+", "\[Beta]"}], "<", "0"}], "&&", 
          RowBox[{
           RowBox[{"-", "1"}], "\[LessEqual]", " ", "\[Beta]", "<", "0"}]}], 
         ",", 
         RowBox[{
          RowBox[{"(", 
           RowBox[{
            RowBox[{
             RowBox[{"MmaxPlus2LocusLE", "[", 
              RowBox[{
              "\[Alpha]", ",", "\[Beta]", ",", "\[Epsilon]ab", ",", "True"}], 
              "]"}], ">", 
             RowBox[{"Min", "[", 
              RowBox[{"\[Alpha]", ",", 
               RowBox[{"-", "\[Beta]"}]}], "]"}]}], "||", 
            RowBox[{
             RowBox[{"MmaxPlus2LocusLEPosEp", "[", 
              RowBox[{"\[Alpha]", ",", "\[Beta]", ",", 
               RowBox[{"-", "\[Epsilon]ab"}]}], "]"}], ">", 
             RowBox[{"Min", "[", 
              RowBox[{"\[Alpha]", ",", 
               RowBox[{"-", "\[Beta]"}]}], "]"}]}]}], ")"}], "&&", 
          RowBox[{
           RowBox[{"\[Epsilon]ab", "+", "\[Beta]"}], "<", "0"}], "&&", 
          RowBox[{"\[Beta]", "\[GreaterEqual]", " ", "0"}]}]}], "}"}], ",", 
       RowBox[{"{", 
        RowBox[{"\[Beta]", ",", 
         RowBox[{"-", "2"}], ",", "0.5"}], "}"}], ",", 
       RowBox[{"{", 
        RowBox[{"\[Epsilon]ab", ",", 
         RowBox[{"-", "2"}], ",", "2"}], "}"}], ",", 
       RowBox[{"FrameLabel", "\[Rule]", 
        RowBox[{"{", 
         RowBox[{
         "\"\<\!\(\*FractionBox[\(\[Beta]\), \(\[Alpha]\)]\)\>\"", ",", 
          "\"\<\!\(\*FractionBox[SubscriptBox[\(\[Epsilon]\), \(AB\)], \(\
\[Alpha]\)]\)\>\""}], "}"}]}], ",", 
       RowBox[{"BaseStyle", "\[Rule]", 
        RowBox[{"{", 
         RowBox[{
          RowBox[{"FontSize", "\[Rule]", "14"}], ",", 
          RowBox[{"FontWeight", "\[Rule]", "Bold"}]}], "}"}]}], ",", 
       RowBox[{"RotateLabel", "\[Rule]", "False"}], ",", 
       RowBox[{"PlotPoints", "\[Rule]", "200"}], ",", 
       RowBox[{"PlotStyle", "\[Rule]", 
        RowBox[{"{", 
         RowBox[{"Yellow", ",", "Orange", ",", "Red"}], "}"}]}], ",", 
       RowBox[{"BoundaryStyle", "\[Rule]", "Gray"}]}], "]"}], ",", 
     RowBox[{"Plot", "[", 
      RowBox[{
       RowBox[{"Which", "[", 
        RowBox[{
         RowBox[{
          RowBox[{
           RowBox[{"\[Alpha]", "+", "\[Beta]"}], ">", "0"}], "&&", 
          RowBox[{"\[Beta]", "\[LessEqual]", "0"}]}], ",", 
         RowBox[{
          RowBox[{"-", 
           RowBox[{"(", 
            RowBox[{"\[Alpha]", "+", "\[Beta]"}], ")"}]}], "/", "2"}], ",", 
         RowBox[{
          RowBox[{"\[Alpha]", "+", "\[Beta]"}], "<", "0"}], ",", 
         RowBox[{"-", 
          RowBox[{"(", 
           RowBox[{"\[Alpha]", "+", "\[Beta]"}], ")"}]}], ",", 
         RowBox[{"\[Beta]", ">", "0"}], ",", 
         RowBox[{"-", 
          RowBox[{"10", "^", "9"}]}]}], "]"}], ",", 
       RowBox[{"{", 
        RowBox[{"\[Beta]", ",", 
         RowBox[{"-", "2"}], ",", ".5"}], "}"}], ",", 
       RowBox[{"PlotRange", "\[Rule]", "All"}], ",", 
       RowBox[{"PlotStyle", "\[Rule]", 
        RowBox[{"{", 
         RowBox[{"{", 
          RowBox[{"Thick", ",", "Dashed", ",", "Black"}], "}"}], "}"}]}]}], 
      "]"}]}], "]"}]}], "]"}]], "Input",
 CellChangeTimes->{{3.669392123731439*^9, 3.6693921402994194`*^9}, 
   3.669392273691224*^9, {3.66939231575519*^9, 3.6693924595669947`*^9}, {
   3.669395857467907*^9, 3.6693958959356966`*^9}, {3.673005012527476*^9, 
   3.6730050513485155`*^9}, {3.6730062495868373`*^9, 
   3.6730062504278803`*^9}, {3.673008155985058*^9, 3.67300816375623*^9}, {
   3.673008418511414*^9, 3.673008421645286*^9}, {3.6730084640739737`*^9, 
   3.6730085729719925`*^9}, {3.6730086070190315`*^9, 
   3.6730086537106185`*^9}, {3.673011673043933*^9, 3.673011705365302*^9}, {
   3.6730117724306693`*^9, 3.6730117981319666`*^9}, {3.6730118830403996`*^9, 
   3.6730118832450333`*^9}, {3.6730119185400267`*^9, 3.673011927503654*^9}, {
   3.6730120035704536`*^9, 3.6730121065036507`*^9}, {3.6730121372898903`*^9, 
   3.673012138138104*^9}, {3.779634112886136*^9, 3.7796341217296495`*^9}, {
   3.7815469109766583`*^9, 3.781546911144183*^9}, {3.7815469505727735`*^9, 
   3.781546963773472*^9}, {3.7815470162451553`*^9, 3.781547021652697*^9}, 
   3.7815470522249136`*^9, {3.781547201450899*^9, 3.7815472213536663`*^9}, {
   3.7815479544263277`*^9, 3.781547963976788*^9}, {3.7815480566040893`*^9, 
   3.7815481132176695`*^9}, {3.781548159624571*^9, 3.7815481604403934`*^9}}],

Cell[BoxData[
 GraphicsBox[{GraphicsComplexBox[CompressedData["
1:eJxk3Xm4TWX/+HFD5lKhKOVp0CgloZRa0kCDiiRDEqISTZRCKSENShKVQlJR
EhpEZSlNMmQm85QpcuZzzD/2tV/r/l2+f32v13U/3+dx1ro/77P3Wmvvc2b7
R5t2LFKoUKH3ry9U6Mj//WjS6P2HDh2KJ9165fq6b/eL/qiS8e8rc4N3vRat
Ound4HL7Xv9zdMfgyx9aO61azeB7llcf/+3Bg4lfuOHZd66dE/zJV3Nfmjs8
eM6Zp/W4+/7gjDce7rSxRvBJB6ff1fXAgcRXdil9Q8Hs4LYrW9Z6cVhwv0bj
zy7bIXj8twXl3r0keH7VRkWq7t+fOHvI8MyJfwRXKrz18P8NvvrROgt+aRfc
fk3/+PaLg1+6ZenElXv3JZ4wrerIjr8HLzyv+6CMt4Lz3p7Vu9d9wZWPKd+l
ePXg+k+0b/3mnr2JO66ffPNpvwW/clvhKz8dEvzlD3dcULNt8JILR1f6sVrw
nnd2l2hUsCdxlRJR/qJfgq978vUtbd4MfnDTmqXb2gQPalL9124XBk+Je399
MK8g8fLqcz96eVbw/hGV36owOPjM0g/3HXVP8I1PT3/8wguCH95Sqt03ufmJ
BzdreUf9n4O/+XlcNOf14JU1Ci5u3jr40MiGVTacF1z1uOHHdcnJS3xTry37
82YGP7K99s4XBgW/dXf/Vce2Cv7u1yV/Dj83eM1lVaeflZ2buMiYbuO/iIPP
O2HWO1e8Fnzrc+UGzmoR/PjOdj1uOyd4WKvJnf7OzEn8/R+Fmt8/I3h9nTtu
2P1KcLGPR9XqeXfwheV3n12savDtL1xTfnBGduLuuwcVqfxj8Ltt1mR+/HLw
jDkXbajRPHhT3d4Lvj8ruOS4OfGNu7MSVz+58pcLvw9u2q/zyHsGBvfImjZo
a7Pg9+8r9ewTZwb/NL9FlwO7MhNvqTeu9cDpwWU+z7+5/EvBNU5peOXIO4Pv
emnYBRecEdwz959KX+/MSDyqQ+2S0bTgXxb2y5/dP3h7tGRLs6bBZSeevWxd
lWD9y3v27gXL1o1M+sf6x/rH+sf6x/rH+sf6x/rH+sf6x/rH+sf6x/rH+sf6
x/rH+sf6x/rH+sf6x/rH+sf6x/rH+sf6x/rH+sf6x/rH+sf6x/rH+sf6x/rH
+sf6x/rH+sf6x/rH+sf6x/rH+sf6x/rH+sf6x/rH+sf6x/rH+sf6x/rH+sf6
x/rH+sf6x/rH+sf6x/rH+sf6x/rH+sf6x/rH+sf6x/rH+sf69+eORi0GTh+f
9I/1j/WP9Y/1j/WP9Y/1j/WP9Y/1j/WP9Y/1j/WP9Y/1j/WP9Y/1j/WP9Y/1
j/WP9Y/1j/WP9Y/1j/WP9Y/1j/WP9Y/1j/WP9Y/1j/WP9Y/1j/WP9Y/1j/WP
9Y/1j/WP9Y/1j/WP9Y/1j/WP9Y/1j/WP9Y/1j/WP9Y/1j/WP9Y/1j/WP9Y/1
j/WP9Y/1j/WP9Y/1j/WP9Y/1j/WP9Y/179Yyl40dUmRK0j/WP9Y/1j/WP9Y/
1j/WP9Y/1j/WP9Y/1j/WP9Y/1j/WP9Y/1j/WP9Y/1j/WP9Y/1j/WP9Y/1j/W
P9Y/1j/WP9Y/1j/WP9Y/1j/WP9Y/1j/WP9Y/1j/WP9Y/1j/WP9Y/1j/WP9Y/
1j/WP9Y/1j/WP9Y/1j/WP9Y/1j/WP9Y/1j/WP9Y/1j/WP9Y/1j/WP9Y/1j/W
P9Y/1j/WP9Y/1j/Wv1ofXnvahvOmJv1j/WP9Y/1j/WP9Y/1j/WP9Y/1j/WP9
Y/1j/WP9Y/1j/WP9Y/1j/WP9Y/1j/WP9Y/1j/WP9Y/1j/WP9Y/1j/WP9Y/1j
/WP9Y/1j/WP9Y/1j/WP9Y/1j/WP9Y/1j/WP9Y/1j/WP9Y/1j/WP9Y/1j/WP9
Y/1j/WP9Y/1j/WP9Y/1j/WP9Y/1j/WP9Y/1j/WP9Y/1j/WP9Y/1j/WP9Y/1j
/Tvt8juGXtL4h6R/rH+sf6x/rH+sf6x/rH+sf6x/rH+sf6x/rH+sf6x/rH+s
f6x/rH+sf6x/rH+sf6x/rH+sf6x/rH+sf6x/rH+sf6x/rH+sf6x/rH+sf6x/
rH+sf6x/rH+sf6x/rH+sf6x/rH+sf6x/rH+sf6x/rH+sf6x/rH+sf6x/rH+s
f6x/rH+sf6x/rH+sf6x/rH+sf6x/rH+sf6x/rH+sf6x3fTtdUjyaNjPpHesd
6x3rHesd6x3rHesd6x3rHesd6x3rHesd6x3rHesd6x3rHesd6x3rHesd6x3r
Hesd6x3rHesd6x3rHesd6x3rHesd6x3rHesd6x3rHesd6x3rHesd6x3rHesd
6x3rHesd6x3rHesd6x3rHesd6x3rHesd6x3rHesd6x3rHesd6x3rHesd6x3r
Hesd6x3rHesd6x3rHesd6x3r3VOT6zTYcsuspHesd6x3rHesd6x3rHesd6x3
rHesd6x3rHesd6x3rHesd6x3rHesd6x3rHesd6x3rHesd6x3rHesd6x3rHes
d6x3rHesd6x3rHesd6x3rHesd6x3rHesd6x3rHesd6x3rHesd6x3rHesd6x3
rHesd6x3rHesd6x3rHesd6x3rHesd6x3rHesd6x3rHesd6x3rHesd6x3rHes
d6x3rHed91/93KC1vya9Y71jvWO9Y71jvWO9Y71jvWO9Y71jvWO9Y71jvWO9
Y71jvWO9Y71jvWO9Y71jvWO9Y71jvWO9Y71jvWO9Y71jvWO9Y71jvWO9Y71j
vWO9Y71jvWO9Y71jvWO9Y71jvWO9Y71jvWO9Y71jvWO9Y71jvWO9Y71jvWO9
Y71jvWO9Y71jvWO9Y71jvWO9Y71jvWO9Y71jvWO9Y71jfbu34Q3Taz3+R9I3
1jfWN9Y31jfWN9Y31jfWN9Y31jfWN9Y31jfWN9Y31jfWN9Y31jfWN9Y31jfW
N9Y31jfWN9Y31jfWN9Y31jfWN9Y31jfWN9Y31jfWN9Y31jfWN9Y31jfWN9Y3
1jfWN9Y31jfWN9Y31jfWN9Y31jfWN9Y31jfWN9Y31jfWN9Y31jfWN9Y31jfW
N9Y31jfWN9Y31jfWN9Y31jfWt6ZDbs1bVXRO0jfWN9Y31jfWN9Y31jfWN9Y3
1jfWN9Y31jfWN9Y31jfWN9Y31jfWN9Y31jfWN9Y31jfWN9Y31jfWN9Y31jfW
N9Y31jfWN9Y31jfWN9Y31jfWN9Y31jfWN9Y31jfWN9Y31jfWN9Y31jfWN9Y3
1jfWN9Y31jfWN9Y31jfWN9Y31jfWN9Y31jfWN9Y31jfWN9Y31jfWN9Y31jfW
sxvX3FnzxWHzkp6xnrGesZ6xnrGesZ6xnrGesZ6xnrGesZ6xnrGesZ6xnrGe
sZ6xnrGesZ6xnrGesZ6xnrGesZ6xnrGesZ6xnrGesZ6xnrGesZ6xnrGesZ6x
nrGesZ6xnrGesZ6xnrGesZ6xnrGesZ6xnrGesZ6xnrGesZ6xnrGesZ6xnrGe
sZ6xnrGesZ6xnrGesZ6xnrGesZ6xnrGesZ6xnp0+tPrlb1dYkPSM9Yz1jPWM
9Yz1jPWM9Yz1jPWM9Yz1jPWM9Yz1jPWM9Yz1jPWM9Yz1jPWM9Yz1jPWM9Yz1
jPWM9Yz1jPWM9Yz1jPWM9Yz1jPWM9Yz1jPWM9Yz1jPWM9Yz1jPWM9Yz1jPWM
9Yz1jPWM9Yz1jPWM9Yz1jPWM9Yz1jPWM9Yz1jPWM9Yz1jPWM9Yz1jPWM9Yz1
jPWM9Yz1jPVreN1LD+/bhUm/WL9Yv1i/WL9Yv1i/WL9Yv1i/WL9Yv1i/WL9Y
v1i/WL9Yv1i/WL9Yv1i/WL9Yv1i/WL9Yv1i/WL9Yv1i/WL9Yv1i/WL9Yv1i/
WL9Yv1i/WL9Yv1i/WL9Yv1i/WL9Yv1i/WL9Yv1i/WL9Yv1i/WL9Yv1i/WL9Y
v1i/WL9Yv1i/WL9Yv1i/WL9Yv1i/WL9Yv1i/WL9Yr05cV6tbvU8XJb1ivWK9
Yr1ivWK9Yr1ivWK9Yr1ivWK9Yr1ivWK9Yr1ivWK9Yr1ivWK9Yr1ivWK9Yr1i
vWK9Yr1ivWK9Yr1ivWK9Yr1ivWK9Yr1ivWK9Yr1ivWK9Yr1ivWK9Yr1ivWK9
Yr1ivWK9Yr1ivWK9Yr1ivWK9Yr1ivWK9Yr1ivWK9Yr1ivWK9Yr1ivWK9Yr1i
vWK9Yr1ivWK9erXfFScOzlic9Ir1ivWK9Yr1ivWK9Yr1ivWK9Yr1ivWK9Yr1
ivWK9Yr1ivWK9Yr1ivWK9Yr1ivWK9Yr1ivWK9Yr1ivWK9Yr1ivWK9Yr1ivWK
9Yr1ivWK9Yr1ivWK9Yr1ivWK9Yr1ivWK9Yr1ivWK9Yr1ivWK9Yr1ivWK9Yr1
ivWK9Yr1ivWK9Yr1ivWK9Yr1ivWK9Yr1ivWK9Yr1qdiF9b7cVHdp0ifWJ9Yn
1ifWJ9Yn1ifWJ9Yn1ifWJ9Yn1ifWJ9Yn1ifWJ9Yn1ifWJ9Yn1ifWJ9Yn1ifW
J9Yn1ifWJ9Yn1ifWJ9Yn1ifWJ9Yn1ifWJ9Yn1ifWJ9Yn1ifWJ9Yn1ifWJ9Yn
1ifWJ9Yn1ifWJ9Yn1ifWJ9Yn1ifWJ9Yn1ifWJ9Yn1ifWJ9Yn1ifWJ9Yn1ifW
J9Yn1ifWpz5/RY0vf3FZ0ifWJ9Yn1ifWJ9Yn1ifWJ9Yn1ifWJ9Yn1ifWJ9Yn
1ifWJ9Yn1ifWJ9Yn1ifWJ9Yn1ifWJ9Yn1ifWJ9Yn1ifWJ9Yn1ifWJ9Yn1ifW
J9Yn1ifWJ9Yn1ifWJ9Yn1ifWJ9Yn1ifWJ9Yn1ifWJ9Yn1ifWJ9Yn1ifWJ9Yn
1ifWJ9Yn1ifWJ9Yn1ifWJ9Yn1ifWJ9Yn1qM93a873KHlSY9Yj1iPWI9Yj1iP
WI9Yj1iPWI9Yj1iPWI9Yj1iPWI9Yj1iPWI9Yj1iPWI9Yj1iPWI9Yj1iPWI9Y
j1iPWI9Yj1iPWI9Yj1iPWI9Yj1iPWI9Yj1iPWI9Yj1iPWI9Yj1iPWI9Yj1iP
WI9Yj1iPWI9Yj1iPWI9Yj1iPWI9Yj1iPWI9Yj1iPWI9Yj1iPWI9Yj1h/up3a
8OW1J/2d9If1h/WH9Yf1h/WH9Yf1h/WH9Yf1h/WH9Yf1h/WH9Yf1h/WH9Yf1
h/WH9Yf1h/WH9Yf1h/WH9Yf1h/WH9Yf1h/WH9Yf1h/WH9Yf1h/WH9Yf1h/WH
9Yf1h/WH9Yf1h/WH9Yf1h/WH9Yf1h/WH9Yf1h/WH9Yf1h/WH9Yf1h/WH9Yf1
h/WH9Yf1h/WH9Yf1Zld883k1265MesN6w3rDesN6w3rDesN6w3rDesN6w3rD
esN6w3rDesN6w3rDesN6w3rDesN6w3rDesN6w3rDesN6w3rDesN6w3rDesN6
w3rDesN6w3rDesN6w3rDesN6w3rDesN6w3rDesN6w3rDesN6w3rDesN6w3rD
esN6w3rDesN6w3rDesN6w3rDesN6w3rDesN680DH237tP25V0hvWG9Yb1hvW
G9Yb1hvWG9Yb1hvWG9Yb1hvWG9Yb1hvWG9Yb1hvWG9Yb1hvWG9Yb1hvWG9Yb
1hvWG9Yb1hvWG9Yb1hvWG9Yb1hvWG9Yb1hvWG9Yb1hvWG9Yb1hvWG9Yb1hvW
G9Yb1hvWG9Yb1hvWG9Yb1hvWG9Yb1hvWG9Yb1hvWG9Yb1hvWG9Yb1pcNpZt2
+DtzddIX1hfWF9YX1hfWF9YX1hfWF9YX1hfWF9YX1hfWF9YX1hfWF9YX1hfW
F9YX1hfWF9YX1hfWF9YX1hfWF9YX1hfWF9YX1hfWF9YX1hfWF9YX1hfWF9YX
1hfWF9YX1hfWF9YX1hfWF9YX1hfWF9YX1hfWF9YX1hfWF9YX1hfWF9YX1hfW
F9YX1hfWk9aT7ipc/aq1SU9YT1hPWE9YT1hPWE9YT1hPWE9YT1hPWE9YT1hP
WE9YT1hPWE9YT1hPWE9YT1hPWE9YT1hPWE9YT1hPWE9YT1hPWE9YT1hPWE9Y
T1hPWE9YT1hPWE9YT1hPWE9YT1hPWE9YT1hPWE9YT1hPWE9YT1hPWE9YT1hP
WE9YT1hPWE9YT1hPWE9YP5be1XLU8/3WJf1g/WD9YP1g/WD9YP1g/WD9YP1g
/WD9YP1g/WD9YP1g/WD9YP1g/WD9YP1g/WD9YP1g/WD9YP1g/WD9YP1g/WD9
YP1g/WD9YP1g/WD9YP1g/WD9YP1g/WD9YP1g/WD9YP1g/WD9YP1g/WD9YP1g
/WD9YP1g/WD9YP1g/WD9YP1g/WD9YL349NmJVXZ0Wp/0gvWC9YL1gvWC9YL1
gvWC9YL1gvWC9YL1gvWC9YL1gvWC9YL1gvWC9YL1gvWC9YL1gvWC9YL1gvWC
9YL1gvWC9YL1gvWC9YL1gvWC9YL1gvWC9YL1gvWC9YL1gvWC9YL1gvWC9YL1
gvWC9YL1gvWC9YL1gvWC9YL1gvWC9YL1gvWC9eH+OybteqvMhqQPrA+sD6wP
rA+sD6wPrA+sD6wPrA+sD6wPrA+sD6wPrA+sD6wPrA+sD6wPrA+sD6wPrA+s
D6wPrA+sD6wPrA+sD6wPrA+sD6wPrA+sD6wPrA+sD6wPrA+sD6wPrA+sD6wP
rA+sD6wPrA+sD6wPrA+sD6wPrA+sD6wPrA+sD6wPrAdnnj3lh6snhR6wHrAe
sB6wHrAesB6wHrAesB6wHrAesB6wHrAesB6wHrAesB6wHrAesB6wHrAesB6w
HrAesB6wHrAesB6wHrAesB6wHrAesB6wHrAesB6wHrAesB6wHrAesB6wHrAe
sB6wHrAesB6wHrAesB6wHrAesB6wHrAesB6wHrAesPlfm/vVq1ubbUzmn80/
m382/2z+2fyz+Wfzz+afzT+bfzb/bP7Z/LP5Z/PP5p/NP5t/Nv9s/tn8s/ln
88/mn80/m382/2z+2fyz+Wfzz+afzT+bfzb/bP7Z/LP5Z/PP5p/NP5t/Nv9s
/tn8s/ln88/mn80/m382/2z+2fyz+Wfzz+afzT+bfzb/bP7Z/LN5H/HHN63e
3BPmnc07m3c272ze2byzeWfzzuadzTubdzbvbN7ZvLN5Z/PO5p3NO5t3Nu9s
3tm8s3ln887mnc07m3c272ze2byzeWfzzuadzTubdzbvbN7ZvLN5Z/PO5p3N
O5t3Nu9s3tm8s3ln887mnc07m3c272ze2byzeWfzzuadzTubdzbvbN7ZvLN5
bzFi6gVXjdyUzDubdzbvbN7ZvLN5Z/PO5p3NO5t3Nu9s3tm8s3ln887mnc07
m3c272ze2byzeWfzzuadzTubdzbvbN7ZvLN5Z/PO5p3NO5t3Nu9s3tm8s3ln
887mnc07m3c272ze2byzeWfzzuadzTubdzbvbN7ZvLN5Z/PO5p3NO5t3Nu9s
3tm8s/k+6ZFpBZsbbE7mm803m28232y+2Xyz+WbzzeabzTebbzbfbL7ZfLP5
ZvPN5pvNN5tvNt9svtl8s/lm883mm803m28232y+2Xyz+WbzzeabzTebbzbf
bL7ZfLP5ZvPN5pvNN5tvNt9svtl8s/lm883mm803m28232y+2Xyz+Wbzzeab
zTebbzbfbJ4X1f/+99e3hnlm88zmmc0zm2c2z2ye2TyzeWbzzOaZzTObZzbP
bJ7ZPLN5ZvPM5pnNM5tnNs9sntk8s3lm88zmmc0zm2c2z2ye2TyzeWbzzOaZ
zTObZzbPbJ7ZPLN5ZvPM5pnNM5tnNs9sntk8s3lm88zmmc0zm2c2z2ye2Tyz
eWbzzOaZze8b5X8cdsVr/yTzy+aXzS+bXza/bH7Z/LL5ZfPL5pfNL5tfNr9s
ftn8svll88vml80vm182v2x+2fyy+WXzy+aXzS+bXza/bH7Z/LL5ZfPL5pfN
L5tfNr9sftn8svll88vml80vm182v2x+2fyy+WXzy+aXzS+bXza/bH7Z/LL5
ZfPL5pfN661bZnTcWGNLMq9sXtm8snll88rmlc0rm1c2r2xe2byyeWXzyuaV
zSubVzavbF7ZvLJ5ZfPK5pXNK5tXNq9sXtm8snll88rmlc0rm1c2r2xe2byy
eWXzyuaVzSubVzavbF7ZvLJ5ZfPK5pXNK5tXNq9sXtm8snll88rmlc0rm1c2
j6Wmzaz12tIwj2we2TyyeWTzyOaRzSObRzaPbB7ZPLJ5ZPPI5pHNI5tHNo9s
Htk8snlk88jmkc0jm0c2j2we2TyyeWTzyOaRzSObRzaPbB7ZPLJ5ZPPI5pHN
I5tHNo9sHtk8snlk88jmkc0jm0c2j2we2TyyeWTzyOaRzSObv99e/blonZ5b
k/lj88fmj80fmz82f2z+2Pyx+WPzx+aPzR+bPzZ/bP7Y/LH5Y/PH5o/NH5s/
Nn9s/tj8sflj88fmj80fmz82f2z+2Pyx+WPzx+aPzR+bPzZ/bP7Y/LH5Y/PH
5o/NH5s/Nn9s/tj8sflj88fmj80fmz82f2zeXrz3l0XrqmxL5o3NG5s3Nm9s
3ti8sXlj88bmjc0bmzc2b2ze2LyxeWPzxuaNzRubNzZvbN7YvLF5Y/PG5o3N
G5s3Nm9s3ti8sXlj88bmjc0bmzc2b2ze2LyxeWPzxuaNzRubNzZvbN7YvLF5
Y/PG5o3NG5s3Nm9s3th81b/0tw9fnhXmi80Xmy82X2y+2Hyx+WLzxeaLzReb
LzZfbL7YfLH5YvPF5ovNF5svNl9svth8sfli88Xmi80Xmy82X2y+2Hyx+WLz
xeaLzRebLzZfbL7YfLH5YvPF5ovNF5svNl9svth8sfli88Xmi80Xmy82X2ye
DhT947HLHtyezBObJzZPbJ7YPLF5YvPE5onNE5snNk9sntg8sXli88Tmic0T
myc2T2ye2DyxeWLzxOaJzRObJzZPbJ7YPLF5YvPE5onNE5snNk9sntg8sXli
88Tmic0Tmyc2T2ye2DyxeWLzxOaJzRObJzZPbH6mL5sdrTl2RzI/bH7Y/LD5
YfPD5ofND5sfNj9sftj8sPlh88Pmh80Pmx82P2x+2Pyw+WHzw+aHzQ+bHzY/
bH7Y/LD5YfPD5ofND5sfNj9sftj8sPlh88Pmh80Pmx82P2x+2Pyw+WHzw+aH
zQ+bHzY/bH7YvPQYP6fsS5PDvLB5YfPC5oXNC5sXNi9sXti8sHlh88Lmhc0L
mxc2L2xe2LyweWHzwuaFzQubFzYvbF7YvLB5YfPC5oXNC5sXNi9sXti8sHlh
88Lmhc0Lmxc2L2xe2LyweWHzwuaFzQubFzYvbF7YvLD5qNV73poazf9N5oPN
B5sPNh9sPth8sPlg88Hmg80Hmw82H2w+2Hyw+WDzweaDzQebDzYfbD7YfLD5
YPPB5oPNB5sPNh9sPth8sPlg88Hmg80Hmw82H2w+2Hyw+WDzweaDzQebDzYf
bD7YfLD5YPPB5iHztr8mrNwb5oHNA5sHNg9sHtg8sHlg88Dmgc0Dmwc2D2we
2DyweWDzwOaBzQObBzYPbB7YPLB5YPPA5oHNA5sHNg9sHtg8sHlg88Dmgc0D
mwc2D2we2DyweWDzwOaBzQObBzYPbB7YPLB5YPt/4pkLe/UbtTPZ/2z/s/3P
9j/b/2z/s/3P9j/b/2z/s/3P9j/b/2z/s/3P9j/b/2z/s/3P9j/b/2z/s/3P
9j/b/2z/s/3P9j/b/2z/s/3P9j/b/2z/s/3P9j/b/2z/s/3P9j/b/2z/s/3P
9j/b/2x/P5yz6OaLr9+V7G+2v9n+Zvub7W+2v9n+Zvub7W+2v9n+Zvub7W+2
v9n+Zvub7W+2v9n+Zvub7W+2v9n+Zvub7W+2v9n+Zvub7W+2v9n+Zvub7W+2
v9n+Zvub7W+2v9n+Zvub7W+2v9n+Zvub7efzf19yyoptYT+z/cz2M9vPbD+z
/cz2M9vPbD+z/cz2M9vPbD+z/cz2M9vPbD+z/cz2M9vPbD+z/cz2M9vPbD+z
/cz2M9vPbD+z/cz2M9vPbD+z/cz2M9vPbD+z/cz2M9vPbD+z/cz2M9u//7y7
bNsLg/5L9i/bv2z/sv3L9i/bv2z/sv3L9i/bv2z/sv3L9i/bv2z/sv3L9i/b
v2z/sv3L9i/bv2z/sv3L9i/bv2z/sv3L9i/bv2z/sv3L9i/bv2z/sv3L9i/b
v2z/sv3L9i/bv2y/jumyYmq1mruT/cr2K9uvbL+y/cr2K9uvbL+y/cr2K9uv
bL+y/cr2K9uvbL+y/cr2K9uvbL+y/cr2K9uvbL+y/cr2K9uvbL+y/cr2K9uv
bL+y/cr2K9uvbL+y/cr2K9uvbL+y/cr2Z9to5YCly8L+ZPuT7U+2P9n+ZPuT
7U+2P9n+ZPuT7U+2P9n+ZPuT7U+2P9n+ZPuT7U+2P9n+ZPuT7U+2P9n+ZPuT
7U+2P9n+ZPuT7U+2P9n+ZPuT7U+2P9n+ZPuT7U+2P9l+LFvqv8/iqzOS/cj2
I9uPbD+y/cj2I9uPbD+y/cj2I9uPbD+y/cj2I9uPbD+y/cj2I9uPbD+y/cj2
I9uPbD+y/cj2I9uPbD+y/cj2I9uPbD+y/cj2I9uPbD+y/cj2I9tvXbIeGVJh
cNhvbL+x/cb2G9tvbL+x/cb2G9tvbL+x/cb2G9tvbL+x/cb2G9tvbL+x/cb2
G9tvbL+x/cb2G9tvbL+x/cb2G9tvbL+x/cb2G9tvbL+x/cb2G9tvbH/9uWr3
Mw9tDPuL7S+2v9j+YvuL7S+2v9j+YvuL7S+2v9j+YvuL7S+2v9j+YvuL7S+2
v9j+YvuL7S+2v9j+YvuL7S+2v9j+YvuL7S+2v9j+YvuL7S+2v9j+4uT6za+P
tZtRKzNcv0k7uX6TdnL9Ju3k+k3ayfWbtJPrN2kn12/STq7fpJ1cv0k7uX6T
dnL9Ju3k+k3ayfWbtJPrN2kn12/STq7fpJ1cv0k7uX6TdnL9Ju3k+k3ayfWb
tJPrN2kn12/STq7fpJ1cv0k7uX6TdnL9Ju3k+k3ayfWbtJPrN2kn12/STq7f
pJ1cv0k7uX6TdnL9Jm37Z8DEzEblXwr7h+0ftn/Y/mH7h+0ftn/Y/mH7h+0f
tn/Y/mH7h+0ftn/Y/mH7h+0ftn/Y/mH7h+0ftn/Y/mH7h+0ftn/Y/mH7h+0f
tn/Y/mH7h+0ftl82D3+ixoN/h/3C9gvbL2y/sP3C9gvbL2y/sP3C9gvbL2y/
sP3C9gvbL2y/sP3C9gvbL2y/sP3C9gvbL2y/sP3C9gvbL2y/sP3C9gvbL2y/
sP3Q4IXsij9Wy0r2A9sPbD+w/cD2A9sPbD+w/cD2A9sPbD+w/cD2A9sPbD+w
/cD2A9sPbD+w/cD2A9sPbD+w/cD2A9sPbD+w/cD2A9sPbD+w8z+6c/dDJz4X
zj87/+z8s/PPzj87/+z8s/PPzj87/+z8s/PPzj87/+z8s/PPzj87/+z8s/PP
zj87/+z8s/PPzj87/+z8s/PPzj87/+x8H7wzd0unBeF8s/PNzjc73+x8s/PN
zjc73+x8s/PNzjc73+x8s/PNzjc73+x8s/PNzjc73+x8s/PNzjc73+x8s/PN
zjc73+x8s/N7z9VPzf/+rOzk/LLzy84vO7/s/LLzy84vO7/s/LLzy84vO7/s
/LLzy84vO7/s/LLzy84vO7/s/LLzy84vO7/s/LLzy84vJ5/vODf/mxOeDOeP
k893pJ18viPt5PMdaSef70g7+XxH2snnO9JOPt+RdvL5jrSTz3eknXy+I+3k
8x1pJ5/vSDv5fEfayec70k4+35F28vmOtJPPd6SdfL4j7eTzHWknn+9IO/l8
R9rJ5zvSTj7fkXby+Y60k893pO18VTrh6Q86/h7OFztf7Hyx88XOFztf7Hyx
88XOFztf7Hyx88XOFztf7Hyx88XOFztf7Hyx88XOFztf7Hyx88XOFzs/T+0p
6Df9lJzk/LDzw84POz/s/LDzw84POz/s/LDzw84POz/s/LDzw84POz/s/LDz
w84POz/s/LDzw84PO/5LNj7T5fgu4fiz48+OPzv+7Piz48+OPzv+7Piz48+O
Pzv+7Piz48+OPzv+7Piz48+OPzv+7Piz48+Od825e++8f0Y43ux4s+PNjjc7
3ux4s+PNjjc73ux4s+PNjjc73ux4s+PNjjc73ux4s+PNjjc73uz4Dv6m11XT
TshNji87vuz4suPLji87vuz4suPLji87vuz4suPLji87vuz4suPLji87vuz4
suPLjud/I/efVbZDOJ7seLLjyY4nO57seLLjyY4nO57seLLjyY4nO57seLLj
yY4nO57seHLyfYMDny3d4ZtwvDj5vsG0k+8bTDv5vsG0k+8bTDv5vsG0k+8b
TDv5vsG0k+8bTDv5vsG0k+8bTDv5vsG0k+8bTDv5vsG0k+8bTDv5vsG0k+8b
TNvx+ezxg5lTS+Qlx4cdH3Z82PFhx4cdH3Z82PFhx4cdH3Z82PFhx4cdH3Z8
2PFhx6Nk6z5/H9sqHA92PNjxYMeDHQ92PNjxYMeDHQ92PNjxYMeDHQ92PNjP
2+n6Qj+1mxB+Xvbzsp+X/bzs52U/L/t52c/Lfl7287Kfl/287OdlP98v1V8Y
9+3B8POxn4/9fOznYz8f+/nYz8d+PvbzsZ+P/Xzs52M/z1kViwwu0yQ/+XnY
z8N+HvbzsJ+H/Tzs52E/D/t52M/D/r3PF3qxx30fhX8v+/eyfy/797J/L/v3
sn8v+/eyfy8nf49te9G23+SGfx8nf48t7eTvsaWd/D22tJO/x5Z28vfY0k7+
Hlvayd9jS9u/p97ifjeWblSQ/HvYv4f9e9i/h/172L+H/e+990Oxi9u+F/73
2P8e+99j/3vsf4/99xd8POCkr3eG/37238/++9l/P/vva/5GiQMloz3Jfx/7
72P/+a+fHri5zZvhP89ndJzT+JxiGfF5Ta88/HtxaLQ/r9e9712REZ+/s1GL
gdOnJT6h790Llq2bES0beNGjx3fJiDOaH/nP/xJNOXVNn36jMuIVqf/87Oi1
CYMG71mUEc9M/efnRw9ec82HjxTPjFd2uqR4NG1B1DP3n0pf78xIbL3ZsZeN
HVJkUdRgwX+TN9XNjOdPrtNgyy2Lo7teGnbBBWcEV2k/6ucWXTPjn/df/dyg
tUujguzbF88bnRnXG3PtaRvOWx4t6V9oc4MlmfG3DW+YXuvxFdGWeuNaD5we
PLHi5JypJbLiz4bcmreq6KrolfHtilW/KiuuesUdQy9pvDq6/6pyJ495JCse
uebOmi8OWxPVn/fzuRXHZMWVXjzy86yNmvbrPPKegcGntu12+WtLs+Kbhla/
/O0K65O/j855GWc3KlwqOy7+wJGfN/x9ZF7Qd0mLp+plxz/XvXTptjbh76Xy
hAr9H/r30ez4+dTx2Zj8PUW2Xm9drW71Pt0YDfikds/7PsqO96aO16ao/RVb
Xlm6LDv+tt8VJw7O2BTV+3PYiJtL58Td7z5y/jZHle5pOCG+OieucWG9LzfV
/Sea32fcvPFjc+L/Usf3nyhrV/4PtR4PHndiy7VVVuTEn/0VNb78xfB9utzv
o1K73yqTGz+YOh9bk+/75HtrTz9UMsqNqz553eF9GL6fkK/8vfMJzz2RG29M
na/w/WpcoWXlM7M/zo1Hntrw5bUnbU++L4ozdsy59MG/c+N7dh3Zj+H7cPjP
3r0brDk2L6408+bzarbdEX1StvqdTevnxctS++Hf6PnRazr83i0vHtLxtl/7
j/s3qvPLNf0nr8yL70jtj53RPTVf717v0+ByzXe/fW7Z/PjYMk07/J0ZPj/I
O7eO+mTEtfnxn6n9FD6PxX88c8fUE57MjwdMuqtw9av+Sz7vwmPKFP6j/7j8
+PrUfvsveu6DySv2rsqPCzVvOer5frujWj+V27u5QUHcNrXfMqKyd84q3eqp
gvjH1N/fDs878o7N3Sr/Nb4grpzaf+F5Nf7lqaoXXb+mIH4m9fd6M6PRJZfW
m3bCnnh5aj9mRs0vqnPvRz32xLVTf88zM6oxY8sjlT7fE7+V2o9Zyf1iPvaO
4X0Grd0TZ6b+HmBWtGVDw8FFyu2Nb0/t16zo/WLjJ+98em/8Rervh2VFTw9v
+XO7CXvjMlOO7N9wvZubXlB68bJ1e+OHUn+PKDsq2fjhnJk37ot/T+3v7Oji
76dvuqV88Oa1lYvV6bkvPif1907C9Sae8djckz7/Yl/8YmoecqL3ijx77hkb
9sUbUn9fISe649y1DUs32h9HqfnIjS787vUWfXrtjz9IfZ97eL/FxW+OHsqZ
uD/el5qX3OiHrqNfWXvSgbhl6vum86Jhh+4YcedNB+KpqXkJr0f5iTcLT/ij
94H4pNT34+ZF53/Tft6UTQfibqn5yY+KNCy/9ryKB+OFqe/zDK83eO2KWf+9
f/PB+JLUPOVHQ/dXPeGlyQfjQanvJyyIHnl96Rn7Nx+M/03NU/h9yDefMeDS
xysdim9Kff9aQVTo+q1NW/c5FH+amq890cqlwzssmHIoLnbMke+XCr9v+NsH
GnW/YcuhuENq3sLvH/b7ZtKtR453v8R5zx7Z3yOT3zenXX5kvn5Ift90Th3P
X5PfN01T8zon+X1zemr/h98nw1P7dWHy++TV1H5YnPy+2NP9yPEJvy+6pX6+
v5P+t07N39qk/0vvOjJv65Le+/v2+u7vW+t58veZ030++u9t6qne+j5yfU2+
zzvdU9/fqp/J96Ome+n78vQx+b66dA+P/r4k/dK35PP56Z75vKh+Hf15Pr3R
H89T68/Rz9PqhX54nkQ/jn4+QQ/04ej7Zebb/Lt+bN6Pvj5qfs3z0ddXzKd5
Pfr9pfkzj0e/PzBf5u3o16fmxzx5fdZ/0e2n/lgtIx7z5pH9/H10Vd6kqz4d
khG/HR/5/fRnlHlKucM5zYivSO2vhdHcz3/uWrx6ZnxRqn+Lo75/nf1GxluZ
8Xup/bE8atNuyaiOv2fGFVL7YUX038lbFv7SLive/9uR87cmmj1u2Ma6b2fF
T6U+/7MuGntlw+yJf2TFBSWPnL/1UZ+5+UWr7s+Kv0k9b7o+anXvuArvXpId
P5F6HmxDVDujxTllO2THl6TO18bo7ta9X547PCf+IHX9YEtUc9dF7107Jydu
lXr/uSU6rs+az749mBNXTB2vrdG2E17/vlrN3HhJ6vX+1mjWmGvmju6YG7+Z
er28LRpZa/fqk97NjW9LHZ/t0TO/jdr1ytzcuEz7UnOnbNoezRxV7tol8/Li
QxNOKNnqqZ3RiEtnNbmpcH78Q59yy4tW3hU9Natb+xm18uNnmlb45It4V9Tk
rqrdLnswP65zzslP3n3/f9GP72/5pkSdgvjb+ccd3scZ0TsXD/+t90MFcYVU
1zOibjMbLs98vyB+4sPj6y+ZlxGtK1H61N8674lfazMkb9EvmdH0d6dfeNXI
PfGOG490OCs6d0Pvrsd32RsfU3TY0HPLZkeFu1V/rt+ovXH7nScf/j2THQ05
P5q0qe6+uEpc6ZZziuVEXafvntmi676497h3a/a8Oyf6u/CUotWv2h8Pu/+0
7U/flht9/Vb7CmMe2R/nNP5gwbzRudENN3W/sXCpA/GkM0aN6nFDXnTGqqp3
P1XvQFy29BmH911eNHlwnZeXLjsQ/7n6zOZP1cuPXjtr67s3lz4Yn//bmKvn
vJ4fnb6iYM74sQfjze+MPfbJywqigofGr66y4mDcoO85ObP7F0Qv/+/7ss89
cSg+2Oy8Wd0u3BMNfzn/zSLlMuKfrz3S5+5R0YXTlixblxH3TvVuQfRopd4V
P/8iM26R2u8rolVtr2nVp1dWPD31ece10beZ/3XOmZgV10p9nmdd9OaLo3o9
tDErbp7qwfqoy0l3vLb2pOy4fOp51A1Rw08LfXDnTdnxglQPNkTXj11y4kuT
c+J9rY7M35bof3X6n7V/c078Xer9/5Zo7++1L3u8Um78ZOr969Zoacst1225
JTeumZq3bdGkf4c1a90nN96der+0LXr12YYdF0zJjSek3u9sj77Y1nn261vz
4jbD3tw98Y+d0cCelVcWrZwfn/rQWzNadN0VdTh27o6nb8uPl1/19qAi5f6L
Pvvnmmt+vr0g7nTd/M3NmmZE/Xvsvu3yFwviXy66fe74sRnR3Dvaj3m+3564
3qKmnQ/syozKX7g0d3b/vfHXPZqXbHJ5dtTn8eFXjLxzXzz/sr9n3H5xTtSq
aKObyr+0L77o9FafjH0+J/rt5tKvbW22P77x79X3fNQjN6o5ZO7hzh2I73u7
bfkxj+RFI/9+/XDnDsQ9m2ycPbpjflT6zCbN7p9xMB56XMfnD7+ui556sPzw
K147FE+cvbXOyDvD71/v59jvW7+/rbN1fbLO1qumXoeFdbbu9YN1tu71h3W2
rp/W2fp3qeeSwjpb9/rHOlv3+sk6W9d362z91tTvsbDO1r1+s87Wvf6zztb9
/rHO1tenurw/WWfrXn9aZ+tev1pn634/Wmfr3VO/98M6W/f62Tpb93rbOlv3
+9s6W/f73jpb9/rfOlv3/sE6W/f+wzpb93rEOlv/uVvB6B43hHW27v2Pdbbu
/ZJ1tu71knW27vWVdbbe873+jS++Pqyzde/3rLN17w+ts3XvL62zda8PrbN1
ryets/UWl7Tf/ujxYZ2te39sna17P22drXs/bp2tez1sna17/WydrXu9bZ2t
u75gna27PmGdrbueYZ2tu/5hna17v2CdrXt/YZ2tez9ina17/2KdrXu/Y52t
e39kna17P2WdrbueZZ2tux5mna27fmadrbveZp2tuz5nna17v2idrXt/aZ2t
ez9qna17/2qdrXu/a52te39sna27nmqdrbv+ap2tez9una17/26drbs+bJ2t
ux5gna27fmCdrbveYJ2tuz5hna27nmGdrbv+cfT1eOsXvdb9u7OyDyWvz5vs
nfXpF3Gw14M8Yln7AbNaBM+8fsqTt50T/M+Uwh3/zjyY2OtLvuSN0dftfiW4
2YHdh9+3BD/zcHRWsarBXq/yrIZrC1X+MXjbN9UzPn45+Liqz66r0TzY61++
u9BpM27cvT9x70ce/mLh98Efrp7+/j0Dg72e5n+/a9nriTODTzhv/OHX6fsS
1367oOXA6cFen7PX7zx23ZbzLjgjeHbjOhW/3rk38X/f9y8eTQv2foCveKfq
P82aBrcp3n3JuirBfbvPmtX53z2JP91Y7qvcqcHeb3DmjMlvlmkSfHL1wi8M
Oz34qhF3PHbmjoLE95Ua3XbCt8Hez7D3O/zXna9Xb3xacM5Pa05bsS0/8Sk1
qh/b4Zvga0b23rfrhWDvp9j7LfZ+jBc1n/7dKV8H5/9SatzY54NPu6zl8Esa
B1/74bgB008J7nR8wZM3bMlN7P0fe3/I3j+y95fs/Sd7f8oPlatauNxzwa8/
3y3j/ZuDv/rv53XnVQxecU+5v6Zsyk584M92M66eFHxW3clf/NE72Ptj9v6Z
vb9m77/Z+3MuNH/QTaUbBZ9Tb80Vb1cIvvmzi84/Y0NmYu/3eeiAOcXr9Aye
lnNq3swbg9e27/zPLeWDXT/g86NSv7SbENz4ixZf7Xw6+InK48b0uCFY/zY2
O+KxUdmJZy9bVyXY9Yr/Sh253zAm8bJRR67XfZr8/09+/sj15YnJ/z/7z8+o
feR66ITEizoeuR8yKfn/r5+63/l18v/P+r2/zJH//Z+j7dGSLc2aBvt5otT1
6J+S3webPzzy7/s9+mVhv/zZ/YMdj/NS9wN+S/xh6nr178nvm7mp6+Nzo1Ed
apeMpgU7vsen7l/NSfxy6SP3o+Ym58P9V9cX88468j52YfL7slHqfsiSqMYp
Da8ceWew872j65H7J0uS3981Utf3/45+mt+iy4FdmYntp0Wp69F/J/vZ/UvX
Ewel3sdvTObJ9UQ9cL3P6333v9j3x+hV2a/f23vo0O5oY+k6Hw8pEuz9jvtZ
7POuerp228K+40ZkJu/f3K9in5/R8+ap6xhZyfth94/Y84t+H23b3frw7+Hc
5P27+0XseSy//4pMWFut8Wl5Ueeps2q/tjTY9Qf3i9jzMn7/nvZgu423lM+P
lh3s//R9HwW7fuJ+EXsew+//OlU3v3Nz6YKowY2Nvq/1eLDrP+4XsecVvP64
Y32n228qvCd5/TL9vAuGnP7Xnii67rQaD/4dXo94PoHvn/zw/7I/Dna/iV2/
ZNfbeeKg0gdLRsGep+DF+1rueqtMsOc32PVSdr+MXV9l9wPY8WLPu/ADXw//
LL462PM57Houu9/Hrv+y+xXsfLPnqXhfl6UP/PtosOfH2PVmdr+SXZ9m91PY
fmXPG/Ib55Q/p+KYYM9nsuvh7H4ru37O7vfwwUcLZ08tEex5Yj577R0bGywJ
9vw2N7p19MJ5o4M9P8+u57P7y+z6P7t/xVOHvT7qkeLBPo/Cq49Z+/qeRcE+
T8TuN7D75ez+BLu/xrfcPvee964I9vlAfuzHyreeUyzY50P57WoPXzVpYbDP
C7P7Jez5AHZ/hd0v5GOealmqyeXBvp+AL9g8rmBV0WDfd8G3NS3Y2mlBsO9T
Yfd7ktcb6ech2P0h9jwFu5/E7o+y3z/s+864xDP9h57+V7Dv5+OLti55cdyI
YN8vye5vsedH2P0w9vwJu3/Gnl9h99vY/WP+57j2Ndq+F+z74bl078n/29Ep
2N9P4Et2FDr+ycuC/b0RbtbijoOHDoXX4/5eD7s/yJ73YfcT2fNC7P4je96I
3a9kzyux+5vseSd2P5Q9L8Xun7LnA7j37DlP331/cLGPR9XqeXfwh5dXfnBj
jeALy+8+u1jV4N8+7nx31wPh/cLtL1xTfnBG8L/lp99YMDu4++5BRSr/GHxC
31J1XhwW/G6bNZkfvxzs9Rt7Po3dP+bk+ba03W9mz8ex+9Ps+Tp2P5s9n8fu
f3OPrGmDtjYLLt+/9k+3Xxz8/n2lnn3izOArsvtNWrk3vJ/x+pbdb2fPG7L7
81zm8/ybD7/OTPzp1d2e63VfsNfb7H4/ex6SvX5nz1fyyQPb3Xrab8HeL7Dn
Ddj7Eb7v/kLVarYN9v6GPb/A3h+x91N/7jjyfmB8sr+9vtcTr+/10et71xsm
/XlK+c+/CN9H6fW76x0Xdz/x+OeeCN9v4vW66yufnHLSF4f3TfL71/14rwe8
Xnd96IpeIwpX3R8+H+b1uetPTS+vcvh1bPh8itffrm91yR79yJk7wvPvXl+7
fjbgy7PPOWNDeH7a62fX50Y//MmqKisKkveftVLvD6cmx3vijUee1/ouef/5
VOp5z1nJ+bos9XzMrOT95r2p57v+SM535dTzKOF53RtTzyPOS/ZL0dTzT/OT
94PFUs/PLE326/2p593C87dHP4/bJ/X+dVmy/9d+d+T4LEveL+5KPd+yMpmv
W1N/X2plcr346OdzH0i9n12VzOtvqb8/siq5/nz087sbUu93VyfzXz/1PNOa
5Hr70c/Ljkg9b7Qx6d3NqeeNwvOzRz9P2yL1/M2mpJ8lUp8fDs/XHv287Ump
5w03Jz3+JfV8Unj+9ujncRel9uPmpO8vpN4/hudxPa/Lb6TOxz/J74trUp9v
+ie5v3P086+eB/P79aFbXvmqRJ3wPOzRz8f6+19+X59b5bW+k1fuSO4/Hf38
rL+P5Pf/poxBTVr3+Te5n+X5Wvb3ZLyeGD3rjTOKVd2Z3J87+nlY36/t9dHQ
ssPvmfBteD726Odlfd+x11tNNrxTrXnr3cn9y6Off/V9e14/nnXygq8O5mUk
90OPfj7W96t5Pfp86r5+ZnL/9ujnYT3v5vXze98vbtK0fng+9ujnZX0fi9fj
BWOb1f10SFZy//ro52N934D3D+XaLd99+Pd2cj/c87Ps8+/ejzx2c4vle1dl
J/fnj35e1vN13h95nsX9/qOfp/V5WO+3Xim+atCeRTnJ8wlHPz/r83neH479
uc31BbNzk+cpjn5e1uedvJ+d8dz6vYd/ryTPfxz9fKzPv3j/veLKDpNzp+Yn
z6sc/Tysz3O4XpCV988DORMLkudrjn7+1ecrXN849qsHq2R/vCfptc9T+H3K
rhf++taR60Yzk/tTPh/h9z+73joltV8WhdcX6R67XntG6vnGZcnrG311/bdk
al5XJa+P9NT14r6p50NXJ6//9NP16p2p62Ebk9ePeun69vjUftyUvP7UR9fD
O6We39ycvH7VQ9fPz07tn83J61/9c719fep5zn+S9w/65f7AH7XKjLhnYPj7
hnrlfkL/Esd1Ll49/H0rfXL/ocHKsnUnLQx/T0uP3O/wfKH3b/rj/kh2fsXr
C5cK35etN+7HeN7Q+1d9cf9mwSuDzzt83sPfI0v3wf2iRjWG/tr7ofB9QHrg
fpTnEV1fMP/uX81MPQcWvk/D/Lo/tvLNU0/9a3z4fLx5df/N84quH5lP9/c8
r+j6lnl0/9Dziq6/mT/3Jz2v6PqgeXP/855rxn32R+/w+Sb3T81fn6ePnI/X
k+uHyf3r9PVF664fWnd90brXa8n96/T1Rev+/db1wrrrh8n96/T1ReuuH1p3
fdG615PJ/ev09UXrjq91fbPu+mFy/zp9fdG664fWXV+07vVucv86fX3RuvNv
XY+tu35o3fVF664fWnd90brX49ZdX7Ruf1r3+8O664fWXV+07vqhddcXrXu/
YN31Revmx7rfd9ZdP7Tu96d11w+tu75o3fsX664vWjff1v0+t64P1r0+sO76
oXXXF627fmjd9UXr3n9Zd33Run5Z93rGuuuH1r0+su76oXXXF627fmjd9UXr
3j9ad33Ruv5a93rOun5b9/rQuuuH1l1ftO76oXXXF627fmjd9UXr3h9bd33R
ut8/1r3ete73l3Wvn627fmjd9UXrrh9ad33RuuuH1l1ftO79vnXXF637/Wvd
+wHrfn9b9/7Cut//1r1fse76oXXvf6y7fmjd9UXrrh9ad33RuuuH1l1ftO76
oXXXF627fmjd9UXrrh9ad33Ruusr1l1ftO71k3XvF617/WXd+0/rXr9Z937W
utd/1r0/tu71o3Xvt627fmjd9UXrrh9ad33RuuuH1l1ftO76oXXXF627fmjd
9UXrXh9bd33ButfX1l2vsO76oXXXP6y7fmjd9UXrXt9bd33FuuuH1l2vse79
g3XXF627fmjd9UXrrh9ad73IuuuH1l1vsu79jnXXq6y7fmjd9S7rPk84cuvG
dXXfXnLN11WfWP5gofB83MLqz54/umj4PKH/vitvzi7Zqs7U6K5HL6l7UvXw
+UL/nkpP/fni5J6zooNVH72ySqfweUM/T+2iJY5/qcnsaPi3X1wwflj4/KHj
seDVHVX2Xz8/ar4p/4nP5ofPIxZd0LfDNbsyks8jLshpkHXOJeHziM5Xv397
tP3mhqXJ+V1Sv+2CeScsjxY/WffSde+HzysWKjNkTsVfwucV7acuLwxYXvTh
lcn+e37Gg/90KrQ62a/HtCh+TPTymihrzJji33YJn288Z+Rja95+N3y+8fS8
3a8/9nv4fOO8oc9NiPKyks83Vr6/5+/7zwmfbzzQ+NrHP2wePt9ovstvHXzv
hIPh/eBLm2u+dfqn4f1f3VPPyVt0a3i/V7HU7aurZGyOemVNzjzn1fB5SL2a
1+TeYtGb/0Tdz/6qbpWfwucjL+898Pap+TnJ5yMXl1vyYf7F4fORly/M/mlF
p/D5yOjVjxY1HhU+H7m9/qbFzVeEz0f6/dCr/m11J7Xckfw+yTr0+PoGO8P7
xwMjLp09+tl/ox+7z/hnyU/h85N+fy3L+W3g2uN2RgvPXL6i54G85POU1e65
662hdf/v3zvM+GTto5ctCO8fl305ut2CVrujSwe23df14vD5Sr//6568Zfsr
m3dHX1zUZP2kLv/375EMfPbrQycWCd//v2hVz+9r3ZAZtZw15ZuXHgqfv/R6
6OTZPyzf+1JmVOyr1eeOHv9/v/954y0vtxx4W/h+4L+LHVOk6uCsaMtbN+wo
eDh8PtPrvzP+t3DHCwvD+9Gxv+18s8LQ7OiL4nkfV740fF7T69UabYr27rUk
Oxr12vIqnbv93++ry673aJOmQ8P3q5165ienbVicE1Wc9tHo/KvC5zm9Ph9y
/yXn1ywfvu9p26qruxy/IDeqvqPJnauKh893ej/R9OoZV3xaNnx/zsiDt5Xu
MDsvenrESaP+Wxw+7+n9T+17C1VvXiJ8n8p1e9sMu2JmftTutLVlD44Jn//0
fu3cRmtavnkgvL+99Y21V077uiD6sMLZ23Z3C58H9f5y2Pd/bH8hM7zfHXBb
5SLVPw2fp3687meX9ty0JxoWD/xk0QUZ8Sera72ytdb30bFz3mhS6M2MuF/l
mU/e3f3PaOe7s5uWOtyfQS9+1f731gujO9a9c/25F2TGvZrkHSg5dXG0Mfuz
+q8e/v3xx5h2983ovTwaV/uvJ3bEmfHcRlt/6py9Irqx454W3x7+/Vb0ipbT
am1fE817alU84M2seOi6ne3/vmldVPK93f0zf8qKT71mcckmd66PVozJnLc9
Kyvu9HudQRmH1kfVBwy+r0vV7Hj+vqtfXvrZhmjtsZdf8NDhXqx7dc/jlx3u
xcQKL4wofXjem+0a+O8rh+f9wJItH06Nc+Jjfi3/5G0Lt0Tnjvxn+eScnDj/
lG2HTn18a3RWx4uK512QG9+6esyyvcdvi7ZV6Zz7fNvcuMr+9dcVfLEtuu+b
/XVufTs3/qzl6tXn3bI9ev+y2kVaz8mN/zqmoHmfrdujjHaT+rY9PK97P95c
pM7InVHvjS07vVuQFw88+UC7BXV2RcPKV4iL18iPG/S/seJv83dFNdfVq/Lh
A/lxp0V7p1br9F804OwrNr9arSBucGGLQRl1M6Kaj/44Z32Hgrjf6f9uf7pf
RtSg1ozyLQ+/3j9vW5UJf8zPiN6pltOjYoc9cYeqfd86fWFm1Dx/6dZz398T
t9jcuHevU7Oic4fMHbLk/r3xX1t7Z009JTtqddb4tQ+M3Bt37Tp1Q4P22dHE
cV9+u+DifXGLc+bUX3NyTrS+60PHz3hwX3zvy49VXnHv4XmYdNOZ9Wrtj098
Pm/nWy1zoyLLq94/+PD72es3zj19x+jcqFPv//37U6EDccUireaMb5oXvTq6
wbn3XXUg3v/e2WNefjcvWvT6MWfWm38g/nPd48OuuDk/mvhG74mnljoYv1Lx
1BcnD86PPnvjsZJvvn8w/uDvyU8/VL8gqtV+56QJyw/Gjc5/afTzAwqimQ3n
vzbp4UPxioZjLmpee0905a6M4xtuOfz7ucerh38//3LNva3rH1o4Jbjf7Df+
u6dP8LjL163Zekvw/I8vnvdEpeCs8s/9cGDzwcSV+s77fODk4HoZp40o/1xw
+3u7vDLy5uABc79/5oKKwROuLPPQ15sOJF4wrlWLaFJw3smfNfyzd/Cp/ffU
ueum4PrZjc5df1Lw/e3eOenhjfsTv/LX1mPyJgZPvPrynOd7BS/5fMCmMo2C
C05ZtmhYheAqA8/5+cwN+xI3yOs+ecIXwQ/e/8voy3sGv7ao/OCfbwyeUr9D
n8blg5dNnPLIinV7E+8/rci9HSYEn/Fqk8b/PR18457R9Z65IbjzAxnVjikX
PHhpVPmNtXsSf33dG6VP/Tx45eS1e8b2CD74v4u3X3J9cNXXn10x/YTgRvvn
/n7DmoLEj3Q+beqC8cFDVjz8Seungr+78fu3tzQIXv116f6PHx9c5OxW3fev
yk987pvjO7w0LvjWQwVNyz0Z/FjXRg0+uDZ42Krhl55fNnj6TVvP+GplXuL1
U+uccM2nwcecO+DQH92CLxy69L876wffVuSctWuPDe7+WPd5D/2dm/idtbN+
yPk4eMat5Sf0eSJ44/T2I0pHwSUvmPLK22WCLxpeuOcZK3ISNy3W5KHPxwY/
1W10izqPB7+/YXfDn64Onnl7dPmtpYO3/Pj6ucuXZScufdHak9p/FFzjverF
dj0a3Kzkszk96gX3fGrupiKlgkdurrx40NKsxL80ffjnSmOCt82cPvmjR4LL
XlL6w4uvCq75QcvB00oEtygzvs/1SzIT936m4JG/RgeP2drw3lZdg3+7a3jj
f+oG75y1pd5jxYNPqFnnon2LMhLXGd2/8oBRwa3KLi19Ypfg53tX3TviiuCx
O7ptP7dY8MHicxt3LJwRf31ir/V1T3or+mbUF89dVTwjvvjyP/oMazM2Gjzu
xokDD7vFyAoXNV49Njo/Z3yXH4/NiIdOKbG8aOsvop7RiFIlT8iI6w/7afbw
AZOi02a88Ng754Tv4zq5xH9P9b/s8PuPJq+Ni9vMiF5f26xlnesy4hM+b3XK
bz1/is5b0PDUq1uH7+cqktX7k0WPZsTt9yzNnJr/W/Rb9yefqfhURryia+Pi
jcb9Hp055IV/5rwcvr/rxc8bde82JiO+t/oPrT86b250YYNqE0uOP/zff+mi
yQd/mxvNeLn2iQfj8P1eV3Z4qcuPf2fEZ9bL/F/2oPD9XmtnD3//nhYLk/eb
RV7NfbPCfYujJzu36ntylfB9XoV23H7vyqsz43Z9OuWv6rUkytw678BT94f7
V4Nmzdo47eXw/V7dJ2/a+sH4zHjF3dUXzLsifL9XQcvhbSb8tiLKrNHoyyaT
wvd99X2+64bHlmXGHz/5Ru23J/wdXfZdh79qFg73v/545okH21cL97ueLd6m
2BfNw/d/LajWr/6rz2TF1Ro/N6jIe+H7vyqUe3zyweLroho11/1R7MXwfWC1
bjy0bNz4rPj63WPrTitYl1xvqPb0R6N7XL0++mtL8+s7TQrfD9bggdZvt1mZ
FTf96qT6S8aH7wfrtmruO9dmr4/O3rim2vdr/7/vC7u76APvlsmOr3zl3Y9H
3BW+L+zNOzcWqvzxhqha1e59jikbvj9sdcX8W+65Ojtutb/NvCmHNiTXVzac
GbXoc+fG6Lzdr8w948Nwv27djnpbliwO9+em9d6Vd1OJcD9u2tj3D/a5Ktx/
q3NbpTV3fZwTv/lht29OeGFL9FWd4md0fix8v43rVRMfr/DkbfO2RJNrXti6
5Cfh+8Iyhtzc64KVOfHmyz+KW5wZvi8snj3mhMEPbo2G9+10bbPV4fvDXll/
0k03H58bP33LaXPGzwzfH3bDB58XrVNkW3T3Cafc37B8+D6xbWesWD75+tz4
tR8qda3UNnyf2KEyud9Ve29b9NeXB/5ZcnP4frGSN9XPuKdnbnxlr9oZE/dv
S673rRzWqf+sGtuj43p8W7voi+H7xra1uG3ILZNy434vPdGs67vh+8baPfva
NUt+3R6tPrtNifj78P1jd8x9a3bZ3Nzk/mSzVt8dt/PicD9y+dTzO97xULj/
eNaxm4rlrc6Le8747PfhO3ZGv89v0K722PD9Pa63bmrTasMt1XZFZ48qXmTE
uvD9YwWbK4y9qUJ+fMbEVQvX9Q3fP1bhkRY9e323K/p9/yWdu1cO30fWrEPx
5+fdkh8f+9rK3oNODd9H9vOqv8f/cf1/0YryRXvMvzvc//zfmHdXvz003O+c
+OPbpRYuDM9v+f3cosWAsUMqZESfPFG17r2HXbbQwe1PH3bTGePP+KphQZxd
OWN93bbh+8ruuLjsknU9M6JbLh46uG/j8P1lF137y2mVni+Id367t++48eH7
yx55/aO6n87IiK7vmtMr69Vwf/XJsyvN/OvPcD/147KnnFiidHh+bEmnvI7v
3rgnvmZ1jUvaTsiMHik+tGBEnz3xI73rfLEwN/z9q9ML//LJ2GOzovLvNWv0
ysvheY5rq+6K/5od7sd23dT++kdLh+fPPvnn/PxyjfbGq54e8UHH3Kxoyk0/
dXz3hb3x12uPP6vYNeH7zfr1+bVmzzuzo17j2kwb81q4f3vLO/WvqjE/3K8t
3nHZlG+q7ItfHnpp3qIiOdF3e8sN/vmWffETr5bvtPHKnKjEp/e2PvGE8P1I
7ic1f+eX1u81y4leHdetXt2m4XmOivntDsT998WXDK8xYFbfnGjF+33Wfjo0
3P8t9F7VSR2Wh+fjKk07t/SpFffHi89qmL+qdu7h81f20/ub7I8v21XynWuf
Dd+HtmP2hAuvfzM3GlD/+Glj2oT7xQsXT3nhfx+G5+m6lHmhW+9N++Oe80o9
duEledEdnzY5/cOV++OybVuPfKRqXvRY0fsWHlflQPzujcetrvJU+L60CfN/
K9Hk1bzoyx/qbd1yfrjffPqWtZ9U7Rqex+s+dkejxYdf389b/PzSzHPzo4sG
L/3y7AkH4pUvflGiyZn50eX9Hq0x7t8D8fRuFWr27Bq+T6346hLZM/vmR5tf
u2ph47zw/WpR6byr6l4Vnufbf+2z15TpczA+q/iLJZqcXhD1ve6drB49Dsbv
76wx4/YKBVGX7GLXnj79YLzvh+tG9egQvm9t3JDTJyzsURB9f1G0btKv4X73
moXzKl5d5v97HnBY4YXH3XYo3jihdpku5fZEfxbd2af5y4finzvPPP+qFuH7
1xq89U3WzM57oqXVT9+2e1i4Pz5i/v8j666js7i6PY6jLVrcKS1aigSK+8EK
geJWrHgpUKBAsWLFi7a4FXd3twPBtcGDQxICBHviQiAvhP3dM2u995+7Pove
O5P922fnmcnMeSpnSH/f2X+N+wl8XuH/HvP3b8z9CMz9C8zPg/n7Neb+B+Z+
CabemL8/Y+636PUj92fE9INeP8rfjzH3d/T6Ue4HYfpVrx/l77+Y+0l6/Sj3
nzD3p/T6UdYb5u+1ev0o97sw98f0+lHmAebvrXr9KPfXMPfj9PpR7tdh5pde
P8rfRzH3//T6Ue4XYu4n6vWjzFvMvNbrR/n7JeZ+pV4/yv1NzP1PvX6U3zeY
31d6/Si/7zB/T9TrR7n/irlfq9ePcj8Xc79Xrx/l9zfW/UW5fpTPD5jPH3r9
KJ9fMJ9/9PpR/j6Hub+t149yPxxzv1yvH+V+OuZ+u14/yuc7zOdDvX6Uz5eY
z6d6/SifbzF/P9DrR/n7AubvD3r9KJ/HMX/P0OtH+XsH5vpArx/l+gHz9xW9
fpS/x2D+fqPXj/L3Hsz+kvy9CM/+sfjn3kNXmsiUdw7cTuk8n37DM+qPW1U9
dmzC+7HH9PnrsxFJfX4Ptvr8XoXCeXqnm3Zan69u7NPgbfxDZz/Kmm+r+tes
7Wuq1pgd1ydtiM2Q8Hngqu4nkbvCrRmpOzv7HR9L/uW5+a2um3p1iq54Pdh5
fprnrwtVu/E+g9dNfb46ye7J7zO8dvavLBL2NtvpRbfNwmW/Vf4mq/O8NM9b
H01WfvHP5e+ao3V6twqs7jwfzfPV80okTdH2tPP89Pb9bbx61HP2v1xZ4Ni+
oj7O/pc/tNve3X+Bs//lmujocnMbOPtf2qJZLm6Ie2wKxtZ/k2mS83w1+5mM
GfRy2IAN/ubgnLt5Oh90nqfmeewbrbovqNE8wIy/m2b3oFdh+vw0z18XmxHZ
qHpsgOm3v0r1H/I6z0vzvPWglePDji0NNH8W/fXE45bO89E8X5230fjtL6s7
+2/uav545/tRzv6b9Rq93Jcv11PdfyZTYPk/5+1x9t/MmuVkiraNnP0348dU
y7zpibP/5sz6fdIMGu7svzk63fvtEemCTf576X98lcF5nprnsf/x7O2dfVWw
uV9nyqtUDZznp3n++te/v4/PWfaFyTam8fxtE53npXne+mGKfteenXL2K14T
fqBIw0BnP8+ydTLViu7v7OdZK+JNyLH3r8x/+StmyTfYeZ6a/Y7m5M26ctaU
1+bA0LEd8u9ynp/m+eslU2NGzsvyRp9X8W44M8fpch7TudKur39P9//7gwZv
6V3jfmtnf9ARlwddubTYYyrm9qneYpPzvDX7RRXqOz9N70ce87R3i6kdgp3v
r+b57LOLy6zfkt/5/uIBZbMt63s+xFzziuq7oN7/7zfaOlOVs3+/cPYb/TvP
oDX/Fg81O24FrM4Y7HzfJc9nxy7oOrTTb85+pPvnezKtzBhmBm3qH93uh//f
n3TruA3emUqHmXrx7a533OI8f83+YdWn1r568/cwM2/ylvY53zjfN8bz2p8l
mdu02W5nP9Pjr7qvXV3G2c90d5dnw4cPDDdtk29vHb/HeZ6a57Ezf9PmXp7d
zn6nQ6PWHW3cLMI8/D3P9Y45/3//08tN6prr/SNMjvCjW9v+6TxvzX5wn9XK
mHX3dmd/1CKvi89I3TDSBLRpmDog8P/3Sx1x07t/6d6Rpsaac8+j6zvPY7O/
nc/Ndc27bXT2U239rmrBr7+PMiVulq6/eMf/769qu/XfEdE1ygzauObRgezO
89rs11ema+LgMSuc/Vdn33gWeqxStPm2wvFcrUf//36sXpuvDGzUJtpU7Bk4
rd8zZ39+9h9MOfnigvrznP1a137+R9JyXjHmn2/6nIpr8v/7tw5smG348AYx
Js9PB1pFHnCe92Y/xevROW6ETIoxBdpHrqpe2GM3tmj7avHGg2Zv001+33Xy
2AFP6iXKVfyUedB+z9cbO3tsta5ZTo1oc8psH9hw5M7pHntyU3Bln6/Om83T
u/fzO+2x1+88+TX78P9MzWY5f7py1mP33jp395t1/5nXOSZ/XaRHiD11Pj5k
X/wNM75Kotk/zAyxKzZtalyv5y3jKVW8Za5kobZk4IVpMTnvmgUzp3tNLxVq
5ydLdqzz+HumdYbHW1J0DrXrUuZKVCDwvrlo0vWuujLM1p+zY+XkxgFmwcTq
iZvdCLP9pmQr2SMiwAzLX7Pe+RThNmOfEbs/XxRo+qU+kWZVlXBbp9jIYQOq
PjHDhn69Y1XiSPv8UqpZX44LNnHjjtYqVCHSRu7O/HeSPC9MvlbpDvr3jbQR
B7L84LX/hRm1dlrLAr9F2WLtz4+YPuy1afT99XE9lkVZz7sctRO/e22ul6gw
ptWtKJvr2f0m7Wa/Mf62cdYXK6Pt5OWNU3e95THHRk4Ni7oebXNmXLP1TvYQ
s6DsuLi9aWPsiKk5qxzoEmIGVym9v82NGLt5+MHzy7uGmge3s9da+0WsndZs
1+vFmz9cj68b/+L4+lhb/06KorV/CzMPsnTMnd0v1k46WGLMso1hpu3UTflO
rXxr3xRbeWHD2nCTObLAAf97b22uSVsH//g63Cw+0/XLvL/F2bLXK2RcuCLC
zKtfvsjb9XE2Q9zIermfRZjt6U7sqlb7nW07c1yj6qsjzfPPGmzJMPidndQ1
68L6jyJN29sLJ47L+N4O2HcsT9i/UWb/mclNUtZ+b5NEVdyT/laUydh8ydRv
7r63yU5uWrN6SrQJ7LS53I2M8Xb/vHylx12MNkE3Nj1Osi7eTl1S406W4TGm
/bS6OdMti7e5kqao4tM/xkwpPLzSA9fnofKnVngf/+D7z/1qvimyzwz7rtzs
H5p6bPry4/sVaXPCFPY9uT3n6A//fcSDWtEHzpq+TeIG9NrtsRN7ew368fol
M/7ZhZk+mUNsQNWH/Ut7rpqgv/4OLpEzxPbbUy7LpoLXzKR3y9bdbRZiL6/r
GXas2g2TItOZF/tHhtiiPdN7Z7I3TeTEPnHFP3xeXHa047HO3e6YSYsatTW5
Qu3Dgp36lfa9a7y8plVPXT/UBtlaTduVv28eFZ3juffh88PBXz6blTnO36TZ
1/X2wUNh9mpjv0wrVwaYHlvXBCR5E2YL1/4t6m7dQHPd073npnwf+jPLytyP
XwSamj2Sx21pFW4vrtyY/fTfT8zASp0aDwmKsKuPpyzRo2ywudk55Yv9/hG2
YvN2P20uEmxW+Rfw3MsdaffnWHB+g2+wGdP+1aY/m0falctG3/vm1xfGM/H0
vZZTIu3e/ItqJ07+0hQb0b3LqHFRtpt37Uybdrw2owoEZmpzKMpWv7bnYU3v
N6bJL74XOoVF2bFVZs2v/+CNGeC9afuq/dG2/I4ff74d5jF5zqVd0ywk2j4e
23LLlaohxuvEi5gCH67HXhQNbzvzrxDTOmXqkYf2x9jsgX/czWJCTaufu4dF
bY+xT6zdn69sqFk6bHORtyExttS/m+cUmhRqqrUdmrjdh+vDQysu+yW9Emoy
Zih9usqhWJsqjU+rwRPDzMGSxR/HhMfal0MTdT56+cPvnxJ2/tCZb23Tkn8e
qTMz3GwuO3+vr31r514dfHrC+XDz98UWRd7GvLUTG9a7lydjhPFJfv8fn6lx
ttLTsNaTTkaYEWtKl650Os5e+vrXN2tSR5rt3oN37mn9zjYb8qLmm8ORppjv
gIf9Zr+zO2+FnlueNMp4rb3TdUah97ZRrStbA3ZFmVbxdzZN6vxhHh9M3r90
bJT57F7+1ibivZ2Ua8SI8RuizVnPhAZ9S8bbewuHnRzxJtokWv9rrW0n421r
X5+pniXO+zZ8vmf+YuY1Zn8SzPs9mN8HmN8fmP1RMO8TYX4/YX6fYfZnwby/
hPl9ifn9itkfBvO+FOb3N+b3PWY/Gsz7WZjPE5jPH5jPJ5j3xzCfZzCffzCf
lzD76WDed8N8HsN8fsN8vsPs54N5Pw/z+RHzeRPz+RTz+RWz3xDm/ULM52PM
52nM52/M53PM53fM+5GYz/uY6wPM9QTm+gPr96eIuX7BXN9grn8w10eY6yfM
+6iY6y3M9Rnmeg5z/Ye5XsRcX2KuPzHXp5jrV6zf7yPm+hdzvYy5vsZcf2Ou
zzHX85jrfcz9Acz9A8z9Bcz9Bz2e9825SxI7z8dWm/zo/o0PjsnYsX/pZ3PN
zez7jgxM+uH39eyrnX1LLTW1SqXrXKys835hvhmLTZJyHtvofeaG1fNZk7zh
hnFfvfPo+4Tbc03dvSdRiM0/fkvhUt9cNecuHImo7vp+oZI/N4me9cEdNqYf
8uN6f33/+HHpVd8nfvxE3+fNW73fqHktX+r7pZXOXm+3KDxM53XsCf+FzU99
+PxcNLrT+3jn/nLthXWbTHbdn+7x+XyT2XV/+u9BQV7LXPendwaUzVPEdX/a
r+mEtHtc96fj7PU447o/nc+rwMvzrvvTdRb/frel6/5071Qnzj9y3Z+eMTTj
wV9d96f3BnXeEOm6P32nxY4FY1z3pxOdSDQpjev+dIHvmgyZ77o/XX/Zsu75
XPen+6Z903KL6/70nOHVvq/guj+9//n0Midc96cf/Hg/fyPX/ekkp4tluu26
P124zIgk3Vz3pxusvBDy2nV/ekD6XI//cN2fnjeql28y1/3pwy8P2H9c96cf
tU25Lafr/vRn51ovXeO6P12k/PrpJV33p5usiRpxyHV/emCmur3ruO5PLxoz
r90V1/3po2+e1G/vuj8d+FPZSk9d96dTXBz/7QDX/WmvStezv3Pdn262Pn+K
Sa7700Oz/h6V0XV/evF4n6AlrvvTPqEZbhZ23Z8O6tT51C7X/ek0/23fXc11
f7pk1USrz7nuT7fa1Hh2C9f96WE5lo196Lo/vfyv1/17ue5Pn4yo2jnCdX86
uOv0JqNd96e/uHrPpHbdny5TvViJea770623Ds+T13V/elTuC2k3u+5Pr5yS
81051/3ps9E9Xx533Z9+2f3A3Qau+9MZb6S4cMt1f7pcrdYHu7juT7ffsW7D
K9f96dFfRS0Y6ro/vXZ6nUlJXfenz7+dO+Rv1/1pT88n3XO47k9n9ivTarXr
/nSlOuO/L+G6P91h97UyB133p8fny1/ge9f96fUzBmTydd2fvvz+eJJ2rvvT
ob0zhD5x3Z/OfrfT436u+9NV6m33feu6P91lX7yd6Lo/PbFg420ZXPenN89e
unSx6/60b+LX079x3Z+O/K3qyJ2u+9M5H0zrXdV1f7p6g3vtzrruT3c7WPSH
5q7702u9nqaamchjg7eWepfCTDJzZ4+u9dNnzn6WNaLXtTUpPXZ8tlOnJjxb
bzpGVBuT9gtnv8o2r9KV2ZHKYw//c77UuJsbTc1ffru1Pr3HXv28+5Yrd7eb
+Ksrvcdkd/annFZnXdf3mT22zoJ+I8fH7zTVo/o9X5vVYxfXaHf5kM8uk2jc
obgtH64HMzWvGh2Yb58J6tfh1905PLZT2rZtZ+bYY4Z6zc94poTHjh0yf+aX
JY6YVJtGjc1a19nfsnuZXcHbqnus76aCVQ58fdwc3hjtH9PYYxNV+W2jLX7C
lNuYeXnB+h7raXGmeKtffUzzev59JvZ39ru8Prtn4UdDPHb7wWS1o2+fMS17
mLKxq5z9LM/XSfuwwyaPrZRuf5UL7y+aPs26jW0V4LH2UcV5JSJ8zbTspfMf
vu/sZ8n+lmfm5Zh08T9f45fPpsrw2mOb+FTIvLL7FbPRq/vaq5Ee65NsQc7/
jl8xRXen+O2f6s7+lruzVU/WrXGIbflq/aQbeW6Y9VeT/dTUO8TW3Z2l7LT7
182NW1fXF/Bz9rcM2vSy739BIXbblnnJzHd3zPo+PyQ69zjEzm/765rVKe6Y
Fp/XGfewXpittNu717tv/U21t8VOl67m7H/Jfpg5/9zZwKuwv0l1+Ens6o4f
1sOJpA+++d3fjC2da1BclzDrNfvawvqj/I1PsnsZzkwItxMeZjve+esgMzpT
ouSvRobbl5VSN/BKEWTaf+m75mq/cNtjgafzmYdPzNY/Cu2teyjS5tnba2Hz
6S/No2w9hs7fFWkXbwi8ETvkpbnj12/N1TWRNt+Ruh32NHX212yS+2GGGZk9
Js243CE/J462bUsP/vJxYo/ul9liyP5HFTeEmJ/8FxzoUjzGXi+RzPfk1BAz
6h/vOT9ViLG5jx24FbvQ2T9zyoV39XKHhpqr34zyyloi1no1LljV50aoeTYn
/uSuirG2zYRxjyoGhJr18e/O/fj1W1s/tNDWO8k+XI92XpLZP8NbW6Jumcir
oWG6n2aBpSmqXSgVYfyXRiwYkzjOHv683pOfckWY6z5VF01JEWeLVTjb811+
Zz/Ne8kzbQsoHmk8V3fsu339w7/v6uzT60tnv8yba/o0ql4oypwvM3Ho1yvf
2TMZOvv/kMXZD/PeF10LfZs72uT/d1wb737vbffFLy6fTO3sd7n08fLIu+li
TLX6/yxZUzXeJvsixZ708dHm5IkTX1Qz8bZjfr9fwhPFmOXtNjcc8uHzztrf
x+b0848x3uPfD68cEm/bl8lR6NurMeabCSPudfCPt5mmRmQ7fSzGlPJf5lfL
9Tx1g9UL/prm+nzUqsmbM5ddz1cPyPhscDbX56URR6vta+N63nre6PLdV7o+
Py0v9vfaQNfz14dfT2xZ3PV56vSi+3N/cz2P/aj9zdr7XZ+vglMUnxDrej77
swsFy9Ryfd5KP2TEwAmu57WLVByU/7Lr81eZJxe6pnc9v91k3cmMbVyfx9o2
z9X8X9fz3AOzZE4S6Pp8Nup4r5qFXM93LxrXNaSv6/Pa6hIHv9vhet77aMjO
RzGuz29nl6TMW8X1/HdgxyS+412f516nbpP+jOt58BSXm9p0rs93GYetj2/q
ej7cq8qKrYtcn/cqPIt6fc/1vHizjZ4lBV2f/9q3qvvgF9fz40OzV5++3fV5
cOzJeZdCXc+TL574z4jKrs+Ha0sFHR7per7cJ/zBr6ddnxcvLi+7OYXrefOg
Ll7tmro+P3q+mPDvbNfz52mujKx/z/V5MuvI61PyuJ5HL2kuVfzF9fmy0ov8
wza4nk9vtSX3t6Guz5ud2vzes4zrefVhuXpnH+n6/Dn+jE9r63p+ffnkQ5+n
cH0e3Vg2o3d91/PsJ6NSRc1yfT69vKpz+Ruu59uDf24b9KXr82p4hh2FOrme
d//i+oYb612fX7OPTpT1hev59zI1Y06Wdn2erfa6cfLBrufhW2/33n3U9fm2
S/tl4Ylcz8ePyrNgVT3X591J518HTHU9L79y2tNZ112ffzdXqHYtq+v5+bOx
5cZ2dH0evrp2us8K1/P0L3tM7B/s+nwcmfn+jmKu5+sz3rrRaZDr83LuccVW
7HM9b1/u+4JNEkU5n3+rhwyfUdP1/H37XQPNVNfn6e4dL/x5yfU8/ui8J72y
uj5fT7mU87fWrufz1/6TKc8K1+ft7ZV7dQhwPa9//l2XtMVcn7+vbzjQsK/r
+X3Przvj9ro+j8dmS1k1xvU8f+Y7iV/WcH0+zzOxdbHxruf7K3k3vXvR9Xm9
dvi6XOlcz/t32Lv8/I+uz+89ukSlWuR6/n98Ac8Bf9fn+b9968QWcL0PsH6W
2dDH9fl+Z7V5z7e53g+4nOifBdGuz/t+m5/4VXK9LxDa98Ff41yf/+Nylj17
yvX+QPb7xYd84boeyDd5/L4mrvcJqvwwsvtC1/VBnahra++63i/ocuBiywKu
64XeP+ef1931vsHEb3J/v811/TDj2oAJIa73DzbP/bVMJdf1xN4aPgNHuN5H
8E16KP8p1/XFnW0Zun3uej8hsn+qTE1c1xuJ8nRuPsv1vkLOR22S3HVdfxSY
tr3ml673F6o32hDys+t6pH5s/HfrXe8zdDsc/cjjuj7p26Nx3tKu9xumFPH2
He66Xplzc2n6o673HbYumG8/c12/7K/9Ot7b9f7D9c+ebp3pup55sLPqm2uu
9yGiB5Zbmtt1fZMk7/QHHVzvR+QJmDB9net6p/A/9y49d70vUbPpjRGlXNc/
Dd4VPTLQ9f5ED1ug9xHX9dCAX4dvjk/heFrxge28XddH826f/3eK6/2Knf+e
qH/Ndb10uG7OqVlc71vcTJmpUgfX9dOjPT2HLXe9fxE3pMu3z13XU58VONCz
qOt9jK+DdmQf6Lq+KjIrRZu9rvcz6rRInCLedb3VJFFr7xqu9zV6+TSJmuy6
/hrYd135i673N2aUXB6U2XU9tuheZKEfXe9z7F765sYy1/XZ0fp1svq73u+4
k8acKuK6XgvcPzd5H9f7Hu+H/b17j+v6LcU3T8KjXO9/FHh+f1V11/Wc19wy
gWNd74N4/1h89gXX9V2zpOOvpXW9H9L31IixrVzXe0P7X/NZ4HpfZFbpi/0f
u/4ed9SkLRqa0WMbJFxP7dT9Mju+jeidbtoOU2Bb/O2DeZz9H1v5Zt4Q2MTZ
73HU1N2Vfxnp7O/I9wXUaRAeeizyjAkuX/LuiR3O/o58H8AXc97XyZTtkknp
1WJOi2bO/o6560XZiS9DdH9Gnlfr1XvFvAolnf06z3c5eDvLkpdm1g/j17Z7
EmWbZKwQfnX/G9PpfPnFsz1Ruh8/+3feW/zF/ZI+b3Q/vjIXtmY5suyN2e/J
vrPYY2d/zweRf3d8mSvGHprv9eCbQSEmc59cdY9/6+zPz36f107FDmo0xNl/
b/LEmWOWdQ8x6T3hhR7lcPYDnZJ5+WfxuWNtkXI9Iq8eDTVXll9uf6eIs38/
+4MGTptduNRx1357R7dee7g91PjF5PplZc7/3z800z+ZKq7LHG4anN6+ZebX
zn6iTR4fDun74q31DR7+beVEEab1i5v7bke/1f3/9ftnpv6bqmvSCN0f7/77
DGWnhYUb/4F+W3M+c/YfTTV0z9ZF++Jsv78H5n4cE2EaTZz4e5yP8/0A7Eca
VWDp94njnf3zVnkXfPLTmwjTsNfZYml3OvuVjun0Rbqj49/ZzVmu3YwNiTR/
+1Tr2/of5/sC2L/0p1ErJz+IcvbXG9VlSfNuzyJN+jQZ81YZ5exvOqlrqfdn
m723l/2+yrTyWZRZmnzmimM/Od8fwH6nayq0mlfhtbP/XqX7J6c8fRBl1to6
E4Y1cPZDvVl44fEVeePtDwsuv42/H22+ftwsMLOX830C7I+6MDDp4B/9nf35
JrapV7/gtWhzOGuVkutzO/unXizY6G6tRB7br/KKLJu2jDZrs8bvOZrUYydn
3niozm/LzKha/d8WKOCxR4q/Kre09AHTauCBUutbe+yApjMf16x90iy63v7w
i188dkGpSisnZzptHkz4d+HQSR476YXtV3rBOTNv1NZS6xd6bOjpSlcfNrpg
uh05GT3riMceTj67RP/1l03Di6UyVPP12K1zb8dnKORrptUas2lw6RD7Zcr2
lbbnuG6W98pb7Y+fQmxMmy6lhi27YR7+8jr1okkhdureevVy57llMu+Lmzxt
aYh9XLz19Jg7t8woe21ZwQsh9kK6i/1KN7ltul+8dmNZdIg9tqL3xIv2jhk7
YWD/x4VC7ewnKYb2LHLPbD/af+79lqG2RPtJi9rPuG/iyp+K+bdPqH01q+a4
gzUemNBLv0fPWhJqT+z7yqvHiodmTq+kX+W9HGo9rbdWXDfqkbkcdeW9iQ+1
j5bvrXahyGMztFr9cQ9LhlnTreK/zW88Nhc3JoqaPDfMfvU6utvtggGm0cIN
V8afDbMlf65TN9XFABN8P1/HgLdh9sDZWV/H9Qs08/rk6rGyRLj1S/FhPWR+
Yl4WXb3ca0G4HWsvRlxtHWTqV62552jXcLs+y2L/H/Y9MQO9PKGvL4bbMZEb
bOuYIHO14o2BcYkj7OmNvlOeLnhq3pXfsa9J+Qg76fCwl7PLPzOvC48/9KJ3
hD1fdH3gTzeemaWJ33mfXxlhVz+LONJ4wHPzftMfIU/8Imzra0vSjvoi2IRe
mx+YOjzC3rR+yb3bB5smu0IWjikSaVv90qpYq6hg491oy9vinSNtUO4eHfbM
fGHS7Kt3ssh/kbbyzrpPup98ae6tPp8yw4JIO+VR2sU/F31p9nctP6H/Z1G2
eZeXOfzavzJv9gSOe1Y1yu5L1PHN1vBXZmfLi5X7zYyy3pkaDO5067UpUuTv
8z+ei7Kb79fL/l+fN6bHr2eDllSMtvk6Xjg3v4HHePlVHxjXP9pWDB6wN/18
j5lzf0C5i6ej7Y4laxa3/yzEtPvzrO/4+Ghb8vP9A79vEmJi04aNbtU/xg4+
u/HUiIAQcyd5jssDNsbY79ZXyXG62If5lm/ZolRnYmxAiZzN2zUNNdU2+u9t
kijWPorcdrzzolDz6lWduHK/x9oaXetMeVA0zIRPX35j/blY2+yr5aOmLwgz
u5t2XlWv6lvbrfVv1x4WDjfbT1Tp2DvpW5tlcY1qFx6FmehiR3pVHfLWNrw4
pKtvv3BT8fhnM2rOeWvTdXm+fu+ccBOQ5cG+Npff2tZbZi3tey/cxO0Yd/Zy
zTi7IbRQyz6/RpjihVPd77Aozq4LqdC02c0IE2zNg1/SvbOtV+9q3q1bpKm/
skLmLr+8s4O+XT962eVIMy7lwcKh995Zn29rdbvdLspElit1p0HZ9/bbJclL
DTsVZabUOFTgx03v7Q8XYqd6mkYbzwK7KUWyePvt3MG9PjsUbU4V/GniuGHx
tmGbHRvP1okxORcv3jTpWrzdFlLGtt4WY+ofmfft8zwhdnjrsjWDml8zkbe+
yH94d4gNSJTraON5fsanerni4yeE2n3d0/ilCX1gZj0c2e7snlCbotbRmkHf
PDLJhrUctjwo1A4rXmvHy+uPTETA0M3x2cJs3l0p/GuOfmxmTPSaNG5nuO2x
6tHDihuCzLi0dQf0ehpuUy/sUqR2vaem2ZLoqUtzR1hPaq/BPz57ah5kblIi
a7MIO/BijlWzJj4zZf5cOvv6XxF2QPCk7i/yPzeVDnky+h6JsN7lmi0ffey5
aTQkz94zwZF2bPC1zLvTvzLeI+Z8VzhflN2ZY2b41fWvTLUMU9uebRltffwy
R9/t7zH+78v0ezw9xnYp6TOnUIpQ43ug+4sabd/ajpdzbr3TINyMvRx5dGSV
D/OxYrXSw/46Zt53qjByZ6oQuzNx+DTP1KumU0SZR08HhNh1B/e0X9Xxptns
m+v52nShdsSplBvsoLvmzvXKiepV+1APn/tfht2/Z2L3Dc1bekSYrRAyeOD3
V/1NcET6v2K3htncvWYnyvVHgImbc/5mYf8w2+5hhorr8gSar/9MunJflnDr
9V2xXe99Ak2L3Yeera0Xbhd09O+bt/sTk6pw7O5q6SLtoxfLrj3bEGwO9ire
/sr3kbZNvoVtF9V+YZL19Nm2aESkfdK90KvFD16Y7VuaHvvnw/Vht+nLfn4x
9bUJKnPvQqctUXb+s6cZVuZ7YzYHRWcf+WW0bTFyXtHa33hMu6NluozaGG23
NTiUouljjwn+cvX2/AHRdsLE1cdaFw0x5epF9PVrEWObjG7T+ejREJO81Zkb
6wNi7JAzbWsGDQo1Xco1+3ZAq1jbrveutjM/DzOl5pza67s51vpEB3h1HBhm
zi75sutfQbH2eEs7bsfhMDO+04qX9Xd8+LzwZ5pz8/eHmw7b0g3bUDDODk17
evzBuhGmy+tEw74dGWdtt06VD+yMMEG1mpT4KjTOnn2648vg6pEm55tdTVLW
f2e9TnklN5siTZ7MjXNMtO/stbnLz86vEGV6ZRn36lq293bg88VFG66MMr7P
Bue/PP29ffhbzur3vaJN5szlLw0Iem+jcvju+nxBtDk5cMb5R+3jbcujtSc/
yB9jwo9OzXh7T7wNLZek9LhpMebY5CkVety+YiskfN9SvG1R82zE7NSOn8Um
32Wr+qqju//16ObDy+qv/ZK086p9Se1db9SNCesvqPsdjGl8P8159YKig85/
+NyrPrbYU3vajdPO8dL2tgEVT6nT//m0YuWlJ9QVPF12z0rio+7U+YFXcPdj
6nRrdjUbN++IusNfG+uW6nhQvaXniiofPper435Y8N0Mzy71D17/FDIHtqvL
5E1T/l7STeqrT2K+rjR3tfpxi/+ylGy4WF3lcMtrtx7+rfarVPpl1bndnJ9X
6n0n4fOzU29MvTH1xtQbU29MvTH1xtRbjyf1xtQbU29MvTH1xtQbU29MvTH1
xtQbU29MvTH1xtRbf16p94iE/cOdemPqjak3pt6YemPqjak3pt56PKk3pt6Y
emPqjak3pt6YemPqjak3pt6YemPqjak3pt7680q980R/3D/ZqTem3ph6Y+qN
qTem3ph6Y+qtx5N6Y+qNqTem3ph6Y+qNqTem3ph6Y+qNqTem3ph6Y+qtP6/U
+1jCfvrvtd6YemPqjak3pt6YemPqjam3Hk/qjak3pt6YemPqjak3pt6YemPq
jak3pt6YemPqjam3/rxS7y4J+4c79cbUG1NvTL0x9cbUG1NvTL31eFJvTL0x
9cbUG1NvTL0x9cbUG1NvTL0x9cbUG1NvTL3155V6J6syd3qSjE69MfXG1BtT
b0y9MfXG1BtTbz2e1BtTb0y9MfXG1BtTb0y9MfXG1BtTb0y9MfXG1BtTb/15
pd5rm2Veu+XD507qjak3pt6YemPqjak3pt6YeuvxpN6YemPqjak3pt6YemPq
jak3pt6YemPqjak3pt6YeuvPK/X27jn7aOs+Tr0x9cbUG1NvTL0x9cbUG1Nv
PZ7UG1NvTL0x9cbUG1NvTL0x9cbUG1NvTL0x9cbUG1Nv/Xml3sF/ZryVNJdT
b0y9MfXG1BtTb0y9MfXG1FuPJ/XG1BtTb0y9MfXG1BtTb0y9MfXG1BtTb0y9
MfXG1Ft/Xqn3tHkz33zc14F6Y+qNqTem3ph6Y+qNqTem3no8qTem3ph6Y+qN
qTem3ph6Y+qNqTem3ph6Y+qNqTem3vrzSr29tnz8fjan3ph6Y+qNqTem3ph6
Y+qNqbceT+qNqTem3ph6Y+qNqTem3ph6Y+qNqTem3ph6Y+qNqbf+vFJv34Tv
v3Lqjak3pt6YemPqjak3pt6YeuvxpN6YemPqjak3pt6YemPqjak3pt6YemPq
jak3pt6YeuNiVxoMr7Luqh2Q8P0+b7X+mPpj6o+pP6b+mPpj6o+pvx5f6q/H
k/pj6o+pP6b+mPpj6o+pP6b+mPpj6o+pP6b+mPpj6o+pf+aQj98P59QfU39M
/TH1x9QfU39M/TH11+NL/fV4Un9M/TH1x9QfU39M/TH1x9QfU39M/TH1x9Qf
U39M/TH135vw/VdO/TH1x9QfU39M/TH1x9QfU389vtRfjyf1x9QfU39M/TH1
x9QfU39M/TH1x9QfU39M/TH1x9QfU//WCd+nGKv1x9QfU39M/TH1x9QfU39M
/fX4Un89ntQfU39M/TH1x9QfU39M/TH1x9QfU39M/TH1x9QfU39M/WMTvh/O
qT+m/pj6Y+qPqT+m/pj6Y+qvx5f66/Gk/pj6Y+qPqT+m/pj6Y+qPqT+m/pj6
Y+qPqT+m/pj6Y+q/OOH7R536Y+qPqT+m/pj6Y+qPqT+m/np8qb8eT+qPqT+m
/pj6Y+qPqT+m/pj6Y+qPqT+m/pj6Y+qPqT+m/tW6pLy4MyBG64+pP6b+mPpj
6o+pP6b+mPrr8aX+ejypP6b+mPpj6o+pP6b+mPpj6o+pP6b+mPpj6o+pP6b+
mPo/+rR/jNYfU39M/TH1x9QfU39M/TH11+NL/fV4Un9M/TH1x9QfU39M/TH1
x9QfU39M/TH1x9QfU39M/TH1H/vp+ze0/pj6Y+qPqT+m/pj6Y+qPqb8eX+qv
x5P6Y+qPqT+m/pj6Y+qPqT+m/pj6Y+qPqT+m/pj6Y+qPqX+BtQnP92n9MfXH
1B9Tf0z9MfXH1B9Tfz2+1F+PJ/XH1B9Tf0z9MfXH1B9Tf0z9MfXH1B9Tf0z9
MfXH1B9T/9Of9sPS+mPqj6k/pv6Y+mPqj6k/pv56fKm/Hk/qj6k/pv6Y+mPq
j6k/pv6Y+mPqj6k/pv6Y+mPqj6k/pv49Pn1fkNYfU39M/TH1x9QfU39M/TH1
1+NL/fV4Un9M/TH1x9QfU39M/TH1x9QfU39M/TH1x9QfU39M/TH1TxWc8Lyy
1h9Tf0z9MfXH1B9Tf0z9MfXX40v99XhSf0z9MfXH1B9Tf0z9MfXH1B9Tf0z9
MfXH1B9Tf0z9MfXf/Gl/P60/pv6Y+mPqj6k/pv6Y+mPqr8eX+uvxpP6Y+mPq
j6k/pv6Y+mPqj6k/pv6Y+mPqj6k/pv6Y+mPq3+jT95tp/TH1x9QfU39M/TH1
x9QfU389vtRfjyf1x9QfU39M/TH1x9QfU39M/TH1x9QfU39M/TH1x9QfU3/P
p/cvtP6Y+mPqj6k/pv6Y+mPqj6m/Hl/qr8eT+mPqj6k/pv6Y+mPqj6k/pv6Y
+mPqj6k/pv6Y+mPqj6n/rE/7lWr9MfXH1B9Tf0z9MfXH1B9Tfz2+1F+PJ/XH
1B9Tf0z9MfXH1B9Tf0z9MfXH1B9Tf0z9MfXH1F9//uzpjqYfdM2W+fR9jJoH
Jg9MHpg8MHlg8sDkgckDk4ceX/LQ40kemDwweWDywOSByQOTByYPTB6YPDB5
YPLA5IHJQ39+yePmp/fLNA9MHpg8MHlg8sDkgckDkwcmDz2+5KHHkzwweWDy
wOSByQOTByYPTB6YPDB5YPLA5IHJA5OH/vySx9BP+zNrHpg8MHlg8sDkgckD
kwcmD0weenzJQ48neWDywOSByQOTByYPTB6YPDB5YPLA5IHJA5MHJg/9+SWP
nMsSvm9W88DkgckDkwcmD0wemDwweWDy0ONLHno8yQOTByYPTB6YPDB5YPLA
5IHJA5MHJg9MHpg8MHnozy95HP70fq3mgckDkwcmD0wemDwweWDywOShx5c8
9HiSByYPTB6YPDB5YPLA5IHJA5MHJg9MHpg8MHlg8tCfX/Lo8Gl/es0Dkwcm
D0wemDwweWDywOSByUOPL3no8SQPTB6YPDB5YPLA5IHJA5MHJg9MHpg8MHlg
8sDkoT+/5JEoIOH7tDUPTB6YPDB5YPLA5IHJA5MHJg89vuShx5M8MHlg8sDk
gckDkwcmD0wemDwweWDywOSByQOTh/78ksfKT99/rnlg8sDkgckDkwcmD0we
mDwweejxJQ89nuSByQOTByYPTB6YPDB5YPLA5IHJA5MHJg9MHpg89OeXPGp/
+j4OzQOTByYPTB6YPDB5YPLA5IHJQ48veejxJA9MHpg8MHlg8sDkgckDkwcm
D0wemDwweWDywOShP7/kEfTp+1M0D0wemDwweWDywOSByQOTByYPPb7koceT
PDB5YPLA5IHJA5MHJg9MHpg8MHlg8sDkgckDk4f+/JLHpKqDL3/8HjHywOSB
yQOTByYPTB6YPDB5YPLQ40seejzJA5MHJg9MHpg8MHlg8sDkgckDkwcmD0we
mDwweeBkna4kelLzui3SImH/Gs0Hkw8mH0w+mHww+WDyweSDyUfPR/LR40s+
ejzJB5MPJh9MPph8MPlg8sHkg8kHkw8mH0w+mHww+WDyufjp+6Q0H0w+mHww
+WDyweSDyQeTDyYfPR/JR48v+ejxJB9MPph8MPlg8sHkg8kHkw8mH0w+mHww
+WDyweSDyafvmLBsR4o6+WDyweSDyQeTDyYfTD6YfDD56PlIPnp8yUePJ/lg
8sHkg8kHkw8mH0w+mHww+WDyweSDyQeTDyYfTD7pFwwo2eN2iOaDyQeTDyYf
TD6YfDD5YPLB5KPnI/no8SUfPZ7kg8kHkw8mH0w+mHww+WDyweSDyQeTDyYf
TD6YfDD57Py0H5vmg8kHkw8mH0w+mHww+WDyweSj5yP56PElHz2e5IPJB5MP
Jh9MPph8MPlg8sHkg8kHkw8mH0w+mHww+bT49H2Jmg8mH0w+mHww+WDyweSD
yQeTj56P5KPHl3z0eJIPJh9MPph8MPlg8sHkg8kHkw8mH0w+mHww+WDyweQT
+en7LjUfTD6YfDD5YPLB5IPJB5MPJh89H8lHjy/56PEkH0w+mHww+WDyweSD
yQeTDyYfTD6YfDD5YPLB5KP1WDe71oH0N+yC0L6zMs/waF6YvDB5YfLC5IXJ
C5MXJi9MXpi89HwkLz2+5KXHk7wweWHywuSFyQuTFyYvTF6YvDB5YfLC5IXJ
C5OX1kPyqpTy9UZb1ckLkxcmL0xemLwweWHywuSFyQuTl56P5KXHl7z0eJIX
Ji9MXpi8MHlh8sLkhckLkxcmL0xemLwweWHy0npIXvs+7Q+reWHywuSFyQuT
FyYvTF6YvDB5YfLS85G89PiSlx5P8sLkhckLkxcmL0xemLwweWHywuSFyQuT
FyYvTF5aD8kr9tP3P2temLywvk8l1vepxPo+lVjfpxLr+1RifZ9KrO9TifV9
Ks6H96k4Pu9TcTzepxLr+1RifZ9KrO9TifV9KrG+TyXW96nE+j6VWN+nEuv7
VGJ9n0qs71OJ9X0qsb5PRT0kr6qLEr7PW/PC5IXJC5MXJi9MXpi8MHlh8sLk
pecjeenxJS89nuSFyQuTFyYvTF6YvDB5YfLC5IXJC5MXJi9MXpi8tB6S1+gz
13P4PXuleWHywuSFyQuTFyYvTF6YvDB5YfLS85G89PiSlx5P8sLkhckLkxcm
L0xemLwweWHywuSFyQuTFyYvTF743uuWE6c/uGFPhF+t71X7leaHyQ+THyY/
TH6Y/DD5YfLD5IfJT89P8tPzkfz0+JKfHk/yw+SHyQ+THyY/TH6Y/DD5YfLD
5IfJD5MfJj9Mfpj8Pst3Zfj4ZS81P0x+mPww+WHyw+SHyQ+THyY/TH56fpKf
no/kp8eX/PR4kh8mP0x+mPww+WHyw+SHyQ+THyY/TH6Y/DD5YfLD5Fev8X+b
78S+0Pww+WHyw+SHyQ+THyY/TH6Y/DD56flJfno+kp8eX/LT40l+mPww+WHy
w+SHyQ+THyY/TH6Y/DD5YfLD5IfJD5PftBGX7pds5eSHyQ+THyY/rPtBiXU/
KLHuByXW/aDEuh+UWPeD4vzYD4rzYT8ojs9+UByP/aDEuh+UWPeDEut+UGLd
D0qs+0GJdT8ose4HJdb9oMS6H5RY94MS635QYt0PSqz7QVGfctnPdd580/63
4cIXf+0I1jwxeWLyxOSJyROTJyZPTJ6YPDF5YvLU85M89XwkTz2+5KnHkzwx
eWLyxOSJyROTJyZPTJ6YPDF5YvLE5InJE5On1kfyzHjrnLmfxskTkycmT0ye
mDwxeWLyxOSJyROTJyZPPT/JU89H8tTjS556PMkTkycmT0yemDwxeWLyxOSJ
yROTJyZPTJ6YPDF5an0kz5bJzvYr3eO55onJE5MnJk9Mnpg8MXli8sTkickT
k6een+Sp5yN56vElTz2e5InJE5MnJk9Mnpg8MXli8sTkickTkycmT0yemDzx
7pF3Upcbdssu+O70isknnmm+mHyx3r8W6/1rsd6/Fuv9a7Hevxbr/Wux3r8W
6/1rsd6/5ny5f835cf+a8+H+Ncfn/jXH4/61WO9fi/X+tVjvX4v1/rVY71+L
9f61WO9fi/X+tVjvX4v1/rVY71+L9f61WO9fi8n3boeTVx/mcfLF5IvJF5Mv
Jl9Mvph8Mfli8sXki8lXz1fy1fOTfPV8JF89vuSrx5N8Mfli8sXki8kXky8m
X0y+mHwx+WLyxeSLyReTLybfPNN8kpYb9lTzxeSLyReTLyZfTL5Y98sX6375
Yt0vX6z75Yt1v3zOl/3yOT/2y+d82C+f47NfPsdjv3yx7pcv1v3yxbpfvlj3
yxfrfvli3S9frPvli3W/fLHuly/W/fLFul++WPfLF+t++dTr1OJGqbz9bOcD
x8pMuxGkeWPyxuSNyRuTNyZvTN6YvDF5Y/LG5I3JW89X8tbzk7z1fCRvPb7k
rceTvDF5Y/LG5I3JG5M3Jm9M3pi8MXlj8sbkjckbk7fWS/JeHXT0Z/+STt6Y
vDF5Y/LG5I3JG5M3Jm9M3pi8MXlj8tbzlbz1/CRvPR/JW48veevxJG9M3pi8
MXlj8sbkjckbkzcmb0zemLwxeWPyxuSNp6XpOPNBltv2aaYj8ypMe6L5Y/LH
5I/JH5M/Jn9M/pj8Mflj8sfkj8lfz1/y1/OV/PX8JH89H8lfjy/56/Ekf0z+
mPwx+WPyx+SPyR+TPyZ/TP6Y/DH5Y/LH5K/1a573+s6A27ZIjUNn/n4aqP2A
6QdMP2D6AdMPmH7A+ny3WJ/vFuvz3WJ9vlusz3eL9flusT7fzfnzfDfny/Pd
nB/Pd3M+PN/N8Xm+m+PxfLdYn+8W6/PdYn2+W6zPd4v1+W6xPt8t1ue7xfp8
t1if7xbr891ifb5brM93i/X5buon/dCn74HowJpOP2D6AdMPmH7A9AOmHzD9
gOkHTD9g+gHTD5h+wPSDnr/0g56v9IOen/SDno/0gx5f+kGPJ/2A6QdMP2D6
AdMPmH7A9AOmHzD9gOkHTD9g+gHTD5h+wN3+Dcj61447dvu/+76tvDRA+wPT
H5j+wPQHpj8w/YHpD0x/YPoD0x+Y/sD0B6Y/9OeR/tDzl/7Q85X+0POT/tDz
kf7Q40t/6PGkPzD9gekPTH9g+gPTH5j+wPQHpj8w/YHpD0x/YPoD0x/Y139N
m3Z/3rVhZ/e0nRnjr/2C6RdMv2D6BdMvmH7B9AumXzD9gukXTL9g+gXTL5h+
0Z9H+kXPX/pFz1f6Rc9P+kXPR/pFjy/9oseTfsH0C6ZfMP2C6RdMv2D6BdMv
mH7B9AumXzD9gukXTL/ovxfpsbhEw3u2XOSuqU9b+Gv/YPoH0z+Y/sH0D6Z/
MP2D6R9M/2D6B9M/mP7B9A+mfzD9oz+P9I+ev/SPnq/0j56f9I+ej/SPHl/6
R48n/YPpH0z/YPoH0z+Y/sH0D6Z/MP2D6R9M/2D6B9M/mP7B6/sXeZg01337
R/6dh6tuf6z9hOknTD9h+gnTT5h+wvQTpp8w/YTpJ0w/YfoJ00+YfsL0E6af
9OeRftLzl37S85V+0vOTftLzkX7S40s/6fGknzD9hOknTD9h+gnTT5h+wvQT
pp8w/YTpJ0w/aX9IP2H6CWc+8DKv37P79nCT7a9mp36s/YXpL0x/YfoL01+Y
/sL0F6a/MP2F6S9Mf2H6C+t+MWLdL0as+8WIdb8Yse4Xw8/DfjGcP/vFcL7s
F8P5sV8M58N+MRyf/WI4HvvFiHW/GLHuFyPW/WLEul+MWPeLEet+MWLdL0as
+8WIdb8Yse4XI9b9YugP9osR634x4tGJtnXbvPeBjR+5NU9w90fab5h+w/Qb
pt8w/YbpN0y/YfoN02+YfsP0G6bfMP2G6TdMv2H6DdNvmH7Tn0f6Tc9f+k3P
V/pNz0/6Tc9H+k2PL/2mx5N+w/Qbpt8w/YbpN0y/YfoN02+YfsP0G6bfMP2m
/SH9huk3vPlMjkFFvn1kx7dqs2z0+If2Zd3+6z7+b0w/YvoR04+YfsT0I6Yf
Mf2I6UdMP2L6EdOPmH7E9COmHzH9iOlHTD9i+hHTj/rzSD/q+Us/6vlKP+r5
ST/q+Ug/6vGlH/V40o+YfsT0I6YfMf2I6UdMP2L6EdOPmH7E9COmH7U/pB8x
/Yi7vBg2L/OMRzbVjpaJi1d+oP2J6U9Mf2L6E9OfmP7E9CemPzH9ielPTH9i
+hPTn5j+xPQnpj8x/Yl1f26x7s8t1v25xbo/Nz8P+3Nz/uzPzfmyPzfnx/7c
nA/7c3N89ufmeOzPLdb9ucW6P7dY9+cW6/7cYt2fW6z7c4t1f26x7s8t1v25
xbo/t1j356Y/2J9brPtziy+Xqnr72U+P7YzUzbreDrlns6e7t+995CM1/Yvp
X0z/YvoX07+Y/sX0L6Z/Mf2L6V9M/2L6F9O/mP7F9C+mfzH9i+lfTP9i+hfT
v5j+1Z9H+lfPX/pXz1f6V89P+lfPR/pXjy/9q8eT/sX0L6Z/Mf2L6V9M/2L6
F9O/mP7F9C+mfzH9q/0h/YvpX1xpWHyuI0X9bdbujU5NWP/x9/LS2KsnH6vp
b0x/Y/ob09+Y/sb0N6a/Mf2N6W9Mf2P6G9PfmP7G9DemvzH9jelvTH9j+hvT
35j+xvQ3pr8x/a0/j/S3nr/0t56v9Leen/S3no/0tx5f+luPJ/2N6W9Mf2P6
G9PfmP7G9DemvzH9jelvTH9j+lv7Q/ob09/Ys6RT1XWz/O3iY/W/KdXxjvY7
pt8x/Y7pd0y/Y/od0++Yfsf0O6bfMf2O6XdMv2P6HdPvmH7H9Dum3zH9jul3
TL9j+h3r99WJ9fvqxPp9dWL9vjp+Hr6vjvPn++o4X76vjvPj++o4H76vjuPz
fXUcj++rE+v31Yn1++rE+n11Yv2+OrF+X51Yv69OrN9XJ9bvqxPr99WJ9fvq
xPp9dfQH31cn1u+rE7d/km/08E4BNl+uupM/9sHa48c7fLxvjlkPmPWAWQ+Y
9YBZD5j1gFkPmPWAWQ+Y9YBZD5j1gFkPmPWAWQ+Y9YBZD5j1gFkPmPWAWQ+Y
9YBZD5j1gFkPmPWAWQ/688h60POX9aDnK+tBz0/Wg56PrAc9vqwHPZ6sB8x6
wKwHzHrArAfMesCsB8x6wKwHzHrArAfMetD+kPWAWQ84Y8rxK34+E2DXD6r1
YsrFW7o+MOsDsz4w6wOzPjDrA7M+MOsDsz4w6wOzPjDrA7M+MOsDsz4w6wOz
PjDrA7M+MOsDsz4w6wOzPjDrA7M+MOsDsz4w6wOzPvTnkfWh5y/rQ89X1oee
n6wPPR9ZH3p8WR96PFkfmPWBWR+Y9YFZH5j1gVkfmPWBWR+Y9YFZH5j1of0h
6wOzPvCoJnUCK84NtF6+pmH5cTft2WJPfBp7OWb9YNYPZv1g1g9m/WDWD2b9
YNYPZv1g1g9m/WDWD2b9YNYPZv1g1g9m/WDWD2b9YNYPZv1g1g9m/WDWD2b9
YNYPZv1g1g9m/WDWj/48sn70/GX96PnK+tHzk/Wj5yPrR48v60ePJ+sHs34w
6wezfjDrB7N+MOsHs34w6wezfjDrB7N+tD9k/WDWDw6en+KbL7o+sbuLVNkW
UPGGLTNwXfICcYFq1hdmfWHWF2Z9YdYXZn1h1hdmfWHWF2Z9YdYXZn1h1hdm
fWHWF2Z9YdYXZn1h1hdmfWHWF2Z9YdYXZn1h1hdmfWHWF2Z9YdYXZn1h1hdm
fenPI+tLz1/Wl56vrC89P1lfej6yvvT4sr70eLK+MOsLs74w6wuzvjDrC7O+
MOsLs760/2V9YdYXZn1pf8j6wqwvvPxQT+/oc09spQkVMszwXNP1hllvmPWG
WW+Y9YZZb5j1hllvmPWGWW+Y9YZZb5j1hllvmPWGWW+Y9YZZb5j1hllvmPWG
WW+Y9YZZb5j1hllvmPWGdf85se4/J9b958S6/5xY958T6/5zYt1/jp+H/ec4
f/af43zZf47zY/85zof95zg++89xPPafE+v+c2Ldf06s+8+Jdf85se4/J9b9
58S6/5xY95+j/9l/Tqz7z4l1/zn6g/3nxLr/nDhN0mJTL84Psscelvn9Yw6t
Hp7vmfBei5j1iFmPmPWIWY+Y9YhZj5j1iFmPmPWIWY+Y9YhZj5j1iFmPmPWI
WY+Y9YhZj5j1iFmPmPWIWY+Y9YhZj5j1iFmPmPWIWY+Y9YhZj5j1iFmPmPWI
WY+Y9ag/j6xHPX9Zj3q+sh71/GQ96vnIetTjy3rU48l6xKxHzHrErEfMesSs
R8x6xKxHzHrU/pf1iFmPmPWo/SHrEbMesU+h6Zv3vg+ydSp9d+PZT1d0fWLW
J2Z9YtYnZn1i1idmfWLWJ2Z9YtYnZn1i1idmfWLWJ2Z9YtYnZn1i1idmfWLW
J2Z9YtYnZn1i1idmfWLWJ2Z9YtYnZn1i1idmfWLWJ2Z9YtYnZn1i1idmferP
I+tTz1/Wp56vrE89P1mfej6yPvX4sj71eLI+MesTsz4x6xOzPjHrE7M+MesT
sz61/2V9YtYnZn1qf8j6xKxP7NW38ZspF5/ai3OKl5+b2dcOrf/60vKfHbN+
MesXs34x6xezfjHrF7N+MesXs34x6xezfjHrF7N+MesXs34x6xezfjHrF7N+
MesXs34x6xezfjHrF7N+MesXs34x6xezfjHrF7N+MesX6/ediPX7TsT6fSdi
/b4TsX7fiVi/74Sfh+874fz5vhPOl+874fz4vhPOh+874fh83wnH4/tOxPp9
J2L9vhOxft+JWL/vRKzfdyLW7zsR6/ediPX7Tuh/vu9ErN93ItbvO6E/+L4T
sX7fiXjRngylOi56Zlc/aF5q3LxLNnDm9vSDSjtmfWPWN2Z9Y9Y3Zn1j1jdm
fWPWN2Z9Y9Y3Zn1j1jdmfWPWN2Z9Y9Y3Zn1j1jdmfWPWN2Z9Y9Y3Zn1j1jdm
fWPWN2Z9Y9Y3Zn1j3Z9ArPsTiHV/ArHuTyDW/QnEuj+BWPcnEOv+BGLdn0Cs
+xOIdX8Cfh72J+D82Z+A82V/As6P/Qk4H/Yn4PjsT8Dx2J9ArPsTiHV/ArHu
TyDW/QnEuj+BWPcnEOv+BGLdn4D+Z38Cse5PINb9CegP9icQ6/4E4ia3BzSv
l/i53T67QeTdpBd0vWPWO2a9Y9Y7Zr1j1jtmvWPWO2a9Y9Y7Zr1j1jtmvWPW
O2a9Y9Y7Zr1j1jtmvWPWO2a9Y9Y7Zr1j1jtmvWPWO2a9Y9Y71veJxfo+sVjf
Jxbr+8RifZ9YrO8Ti/V9YrG+TyzW94nF+j6xWN8nFuv7xGJ9n1is7xPz8/A+
MefP+8ScL+8Tc368T8z58D4xx+d9Yo7H+8RifZ9YrO8Ti/V9YrG+TyzW94nF
+j6xWN8nFuv7xPQ/7xOL9X1isb5PTH/wPrFY3ycWH/667Lwv/3tuD3t/fzBh
H+B31wZ+3CcOMw8w8wAzDzDzADMPMPMAMw8w8wAzDzDzADMPMPMAMw8w8wAz
DzDzADMPMPMAMw8w8wAzDzDzADMPMPMAMw+wvj8n1vfnxPr+nFjfnxPr+3Ni
fX9OrO/PifX9ObG+PyfW9+fE+v6cWN+fE+v7c2J9f06s78+J9f05sb4/J9b3
5/h5eH+O8+f9Oc6X9+c4P96f43x4f47j8/4cx+P9ObG+PyfW9+fE+v6cWN+f
E+v7c2J9f06s78+J9f05+p/358T6/pxY35+jP3h/Tqzvz4kH1J637/Nywfbs
u6qjpj84pfMBMx8w8wEzHzDzATMfMPMBMx8w8wEzHzDzATMfMPMBMx8w8wEz
HzDzATMfMPMBMx8w8wEzHzDzATMfMPMBMx8w8wEzHzDzATMfMPMBMx8w8wEz
HzDzATMfMPMBMx8w8wEzHzDzATMfMPMBMx8w80F/HpkPev4yH/R8ZT7o+cl8
0POR+aDHl/mgx5P5gJkPmPmAmQ+Y+YCZD5j5gJkPmPmg/S/zATMfMPNB+0Pm
A2Y+4AdTW8feTfrCXt9ZrmbQDyds4R5RfiGLg9XMD8z8wMwPzPzAzA/M/MDM
D8z8wMwPzPzAzA/M/MDMD8z8wMwPzPzAzA/M/MDMD8z8wMwPzPzAzA/M/MDM
D8z8wMwPzPzAzA/M/MDMD8z8wMwPzPzAzA/M/MDMD8z8wMwPzPzAzA/M/MDM
D8z8wMwPzPzQn0fmh56/zA89X5kfen4yP/R8ZH7o8WV+6PFkfmDmB2Z+YOYH
Zn5g5gdmfmDmB2Z+aP/L/MDMD8z80P6Q+YGZH7j+tZxVt195YR/9UuIzc+CY
nbPtQK7TvRwzXzDzBTNfMPMFM18w8wUzXzDzBTNfMPMFM18w8wUzXzDzBTNf
MPMFM18w8wUzXzDzBTNfMPMFM18w8wUzXzDzBTNfMPMFM18w8wUzXzDzBTNf
MPMFM18w8wUzXzDzBTNfMPMFM18w8wUzXzDzBTNfMPMFM18w80V/Hpkvev4y
X/R8Zb7o+cl80fOR+aLHl/mix5P5gpkvmPmCmS+Y+YKZL5j5gpkvmPmi/S/z
BTNfMPNF+0PmC2a+4ERRwzssqvDS+lVsMqdEw8M6bzDzBjNvMPMGM28w8wYz
bzDzBjNvMPMGM28w8wYzbzDzBjNvMPMGM28w8wYzbzDzBjNvMPMGM28w8wYz
bzDzBjNvMPMGM28w8wYzbzDzBjNvMPMGM28w8wYzbzDzBjNvMPMGM28w8wYz
bzDzBjNvMPMGM28w8wYzbzDzRn8emTd6/jJv9Hxl3uj5ybzR85F5o8eXeaPH
k3mDmTeYeYOZN5h5g5k3mHmDmTeYeaP9L/MGM28w80b7Q+YNZt7g3tWqrej7
2SvrWVUj98fz2Jvz/p8fv1cMM48w8wgzjzDzCDOPMPMIM48w8wgzjzDzCDOP
MPMIM48w8wgzjzDzCDOPMPMIM48w8wgzjzDzCDOPMPMIM48w8wgzjzDzCDOP
MPMIM48w8wgzjzDzCDOPMPMIM48w8wgzjzDzCDOPMPMIM48w8wgzjzDzCDOP
MPMIM48w8wgzj/TnkXmk5y/zSM9X5pGen8wjPR+ZR3p8mUd6PJlHmHmEmUeY
eYSZR5h5hJlHmHmEmUfa/zKPMPMIM4+0P2QeYeYRztdlmU/rPq9sii9Kr56V
ZKfOJ8x8wswnzHzCzCfMfMLMJ8x8wswnzHzCzCfMfMLMJ8x8wswnzHzCzCfM
fMLMJ8x8wswnzHzCzCfMfMLMJ8x8wswnzHzCzCfMfMLMJ8x8wswnzHzCzCfM
fMLMJ8x8wswnzHzCzCfMfMLMJ8x8wswnzHzCzCfMfMLMJ8x8wswnzHzCzCf9
eWQ+6fnLfNLzlfmk5yfzSc9H5pMeX+aTHk/mE2Y+YeYTZj5h5hNmPmHmE2Y+
YeaT9r/MJ8x8wswn7Q+ZT5j5hP/e0Dl58cqvbQ2Pd+tJBzdYvwmJAmtef6Vm
fmHmF2Z+YeYXZn5h5hdmfmHmF2Z+YeYXZn5h5hdmfmHmF2Z+YeYXZn5h5hdm
fmHmF2Z+YeYXZn5h5hdmfmHmF2Z+YeYXZn5h5hdmfmHmF2Z+YeYXZn5h5hdm
fmHmF2Z+YeYXZn5h5hdmfmHmF2Z+YeYXZn5h5hdmfmHmF2Z+YeYXZn5h5pf+
PDK/9Pxlfun5yvzS85P5pecj80uPL/NLjyfzCzO/MPMLM78w8wszvzDzCzO/
MPNL+1/mF2Z+YeaX9ofML51PMr9wrCe/d+KUb2zgpB99bz5camtf8imUbeVr
NfMNM98w8w0z3zDzDTPfMPMNM98w8w0z3zDzDTPfMPMNM98w8w0z3zDzDTPf
MPMNM98w8w0z3zDzDTPfMPMNM98w8w0z3zDzDTPfMPMNM98w8w0z3zDzDTPf
MPMNM98w8w0z3zDzDTPfMPMNM98w8w0z3zDzDTPfMPMNM98w8w0z3zDzDTPf
MPMNM9/055H5pucv803PV+abnp/MNz0fmW96fJlvejyZb5j5hplvmPmGmW+Y
+YaZb5j5hplv2v8y3zDzDTPftD9kvul8kvmGt2ee0PPFb2/stC6VHlWcO17n
HWbeYeYdZt5h5h1m3mHmHWbeYeYdZt5h5h1m3mHmHWbeYeYdZt5h5h1m3mHm
HWbeYeYdZt5h5h1m3mHmHWbeYeYdZt5h5h1m3mHmHWbeYeYdZt5h5h1m3mHm
HWbeYeYdZt5h5h1m3mHmHWbeYeYdZt5h5h1m3mHmHWbeYeYdZt5h5h1m3mHm
HWbeYeYdZt7pzyPzTs9f5p2er8w7PT+Zd3o+Mu/0+DLv9Hgy7zDzDjPvMPMO
M+8w8w4z7zDzDjPvtP9l3mHmHWbeaX/IvNP5JPMOD97yok2z6lftZHNn4o2b
8eqiCftpO77U229f0VKOfxv3cV6+V2dYdPPZmOmOd23/uN+x45Znrufwe/ZO
HXX/4/sWjheGX63vVdtx5YT9ZuPU9/NeGT5+meM/K3z8+4PjvI3/23wn9q32
E/YP37K40BfX7KCE74eOVmdLeN7T8YGE7xd23C5hv6so9bupH7+f1vGylR/v
NzqukfB9ppHqgP8+7vcTaRtV6fcw9u41u+3Hj/UOVzdN+L4zx2HjP+6nEKae
m/B9V47LJzw/4vh2wvcbher6wgfHlcr334brtnPC942EqJMmvH/qeE3C90U4
rpvw92OPLXQhvNuqITfs4oR8X6sfJOTpOF/C+zKvnP0OxbMy7ls35Pubdn1C
Pi/VwT9/3F/1hdor4fn7F87+VuL3bf4I/iHTLbv71cfrjefqyJwf9+dzvr8d
91pRufjXj2/ZEQl5PVUfS8jH+T5hfPPZu9/Ct/rZJAn7MQWp6yQ83/fEeT9b
XLPksZ1nR9y2kxL2l3litw4ZG7G4/h37RcL+FwE6X3FOW7tC/+x3bbOEvALs
xM8+H/590F07J+H9fH8b2vDckRy771m/NB/vB/nbDnOnJno95r7NmZDPY3v+
XsNaPo0f2A4JeTyy5Qqknzjvy4d2ecL7h4/sX23OT1jW/pE9k5CPs589/87v
G/696sii6yafeGQbJuRz34Ytn3b29yKP1RtOvnr+08zH9lpCXs5+5Px7ljTb
i5Xq6G/bJOTj7PfMf3+hRIZGuU/724cJed225Ydcm+GZHWB/Tlhffvr7lX/n
9zH//mpRmZ13YgPsi4R8btlVR+deO9k5UN3GPzJ869lA2z8hD2c/LP791LcH
yo+b98RGJayv6/r5gP9+eMOcbfq8e2JHJuRxzT6dc+/fGheCbNK0H+vv7FfC
v/N5hX9fsr/qkaKlntrJCXn42ub3lj7IstBxykQf/+eZzTP+Y70v6+cf/n1Q
XZ+a1y89s0US/l56UT8/8d8X/TV/t6Nlnttyrz/W55ydv/PJ2llJgm3NhL9n
nNHPZ/w7n+f494Y365wd0TPYNmr98ec/aZPGrnve3dfxgS9Tpm5a/oVtm/Dz
+OjnQ/694M8XGhZM/tJeTDifo/r5kv/+7qRiv6Xr/eH6O+H4B2xd39c7Aiq+
snEJ//e7net1+Xc+7/Lv78IaX7u0/JUtPPHj//+tdle2HeH7Pn+t7lk5Y9aV
fV/btm0//ver9fMz/35j7PXWg6u8sVl++vjvc/TzN/99t6318m/a8p9NiOFe
xOFpX51akiTjZfXuGdWztx18UX0v8eFZO+6cVyf7vXzalOaculjgzr86rTqj
btHSK8n+z0+rR5zeMCJd75Pq1eULRnX39VFfXL+8/9Eyx9XPSlfwK1rKqstl
LXHpTuwh9cTogj6TT+xXX7+Te1+FaXvUBY5k2vy0xU71k2pZahavvFU9LunH
D9Tr1HnPerI8/2mFenSOI/HTH8xV//H9d+tmJxmr5vMA5vdphd2LYuPjnd/3
d87nyLRpi+MRjxcUbdXOcZ7obLUTp3R87Iv57T8sJHWXglkH/djNcbIqc6cn
yeh4bbPMa7dY5/e/d8/ZR1v3cRz8Z8ZbSXM5njZv5putZ53f/15b0qdoO9ix
74l/vv4wCPT3cYG1E7Psfun8fj99OLlXx0WOe1wbXyeVt+NUwUk77olwfr9v
TjRuSKdVjhtlSzIjdVPHnuJj1u997/z+n1U70fHOm53f/4kC/uidrrfz+35l
TPT4gzkc104/dMnPZ5zf70GFovakH+R4UtXBlw/lC9Pf1zu3hnhn+sv5/d3i
VL/OR8s4jrz75o+e/s7v89iEz29v1FUTPq85v89HJ3w+c35/10v4/OT8vp42
4tL9kq2c388Zb50z99MEq1smO9vv45zi9+/dhM9Tz9R5pn38/OT8/uX7wPl9
yve/8vuO7xfi9xffn8HvG/av5vcH+5My79mfivnN/hvMW97/Y37yfD/zjudb
mF/8/Wbq2rLDOq1683/XI6wfrkcw1yOY6xHM9QjmegRzPaLzRK5HMNcjmOsR
zPUI5noEcz2CuR7BXI9grkcw1yOY6xHM9QjmegS/bdWw45/D/Wx6r4/rJ8j+
sjTdyub1btt5k0am6rrniW03q+OgvMEP7NbQvv9j67zjeny/Py6yyigZlU0k
Iys7ZGeFIpSZ9KkkJIQkREklISsrW6EhhDpZKaXx7t3eey8NlcYvPXpd1/vh
+/vz+TjnXPdd7/u+7nOdc65zufz1a9aqxAyJfJZBhm3Pbxp10ExRGpaZTV22
/33eEshrX67KAdl8etjm/0bTDsey+Z/XFNHZNn8vmKQ8fq+QsS2l075/v/e+
tG6+m/H3gwKyOP8qb1/vRgo4t+3FrQUxNFtimG34tVpSihhWsa+3kCZ1cr0y
ulcVXe2XPWVxqpDu3O+tJvxZQWJbHx2S9Yil6Lb5q5T2PvzvXYlFHKV27Wnc
ZUIxJRYr/QlaGk+PL3Zt6ja/kJb8nW77JtC+tvkjn7yPvbQ2ykqgmgPNlW+7
5tH57lO79LFKosC2+SGHpN8EuUquS6e13cue09wMGht8ZuLi1L/nbv19X1PJ
tedSM1mPTJoy4u/6KIXeWRjFxaVn0by29zOJkrIdZl/tm0Mr2t6/eFo6bs0J
o6wcimp7/+LI0NUsU3FAHqW0rTdiyF7MdUneynwqaFsfRFPt38+6XAElt60H
I0n29fESC41Cqmp7/37Q7KF31844U0SS4/76x9/oscHOy5LrimlAxl9/9zOF
RNv8Dj1bQtuu/H3fPlCR6lNdu/el5GT41z/yIm0b4ztb7MpI49Fff+YJ3dma
WvnofDkd2/v3/TJn338WTwobnzlJm8sLZllGfRjBGfE7ML4HX9rWH3x9CIZ8
d9v8xuVgyLu2zRdcDob82bOwXrbeDUwOhnxl2/+Ly8FddzVd8E4SUPVZ41K3
FVy/NO7v78f1wdB3dSvsrF5Xz/QvtvnX9UwfDP2ZvoZDqh5x/clt8zXXB0M/
KTR/+h0trh/Ttt7i+mDoW2YYrFkuVs++f2fbnq9aFu8BQ67YNt/WMDkY8lCZ
ANeZDlwOPvicIs4+jSGzxJQtD45w/T1t6zOuD4Z+3wrdQxqjuH7PtvPnq5k+
GPpvuiQ71gv49/l42/qNr7fBkA9uOy+Wy8HplaekdQ4LKfhDzDpNNa5Pbes/
rg+GvqFA07iplH/PC9u+hxUsvgaG/ELb+o/LwStnLV6vvDiWDNr8uXKmv6nt
fS5n+mDoP2vz77i/oN8Wjylh633wW+su1zr2iSO/Nn+Mr/f3tz3fRWx9Dx4Z
EpIYlx5Hn1ba+/5dx8B/mN22Hizg/ULb+WLvC4M8XsSTfZt/VsDW4+Ft670c
3p+pnWNyo3MUByTRoDZ/K4fc9whCjIvT2XoYjPPithdoSKrXZbL1LRjnwZzS
MtvXZQJfr4LZeQZdNvW/MZGvP8HoRzv5wPFjG/X5ehKMfn00cufwIgO+PgSz
/iVONmef3ipk6z0w9ivvW2A8fs6dYrZ+A2M/wCVPR+d6QQlbj4FRLzd0+8EZ
DrFlbH0FRj4E6wXEB7FeAEOOeCHkYMgRP4QcDDniiZCDIUd8EXIw5Ig3Qg7G
991TzE9rb1MT42aH6vSFwiZmj/gk7MHQ15BVMZH14HzvwcG60lPcHvFM2IOh
X6Hsa/NlE+eF739J3ZjI7RH/hD0Y+i5Lptw27cI5J+qA0uLURmaPeCnswdBX
2eLtJ/ea87n8igXl9twe8VXYg6EfZzYp4utOzmOa9+ncnMntEY+FPRhyxGMh
B0OO7zHkYMjxPYYcDDm+x5CDIcf3GHIw5PgeQ/7v93mx9POjZsO5Pr7H0P/3
+5ynqOQyOLKe6eN7DP1/v892854+D7Hk+vgeQ//f7/PYDYpfDo7l+vgeQx8M
OeLfkIMhRzwccjDkiI9DDoYc8XLIwfCn1we7zw1z4vx4XVbovd2/mT3i67AH
Q782Zbj2YVXO6oY7s1bKcHvE42EPhv71qnumw4tqGRdZZTTUBtUye8TvWb1L
O0OOeD7kYPgTKronE3vo8PEdrm6XcTflDH2MB38I44Ehhz8EORhy+EOQ/+sf
fdYfVGihwfXhD0H/X/9I//gtMYXGaqYPfwj6YMiRz4AcDDnyG5CDIUe+A3Iw
1lslsdd2RflwnrczvvzR+Spmj/wI7MHQdyrpb3l8B+eMI9rd1s3g9sinwB4M
OfIpkIMhh/8HORhy+H+Q/+sP9l8mk6Y4gOvD/4M+GHLkcyAHQ478DuRgrFcb
7Z0VlYZx1ugf5dtcW8HskQ+CPRhy5IcgB8OfvN62Pq9g41eMXxP+7CFn6GM8
+K8YDww5/FfI//Vnu4X9jUeWM334r9AHQ458Fjv/rJ2xfndqi09yntgWnyxj
9sh/wR4MOfJf7DypdoYc/jLkYMiRL2Pn7bQz4glzKh3X6Z4sZvrIp0EfDDny
aez8kXaG/z1smuStLXZFTB/+OfTBiF+IH7XL2XqpkOkjP8fOX2hnyJGfgxwM
f76wLf5awPTh77P+8u2MeMnPtvhrPtNHvg/6YMiR72P9sdsZ8Rattvk6j+kj
Hwh9MOTIB7J+vu0MOfKDkIOxXhnbNn/m0ODP+7/M9UqkRL/jc/yluD3WL6zf
aDtDjvwi5GDIkW+EHAw58o+QgyFHPpLt72tnyJGfhBwMOfKVkIMhR34ScnCg
1aeSfb0zKKttPdG6Tksc/q7mbTpj2GP9Bnsw5MhXQg5m/lF7vpL5R+1sdrf2
tGNaJpm3+aPJTB/rQeiDIUc+E3KwqduP30FLs8m6zV9LpCsS8vkrZTgzf7Z9
Pcn82XaGHPlNyMGQI78JOXjE33RPv1zq0/evPxDL1yft61O2PmlnyJH/hBw8
5H1Mxz5WeTQk9O/3r9UPHjPyl9sKzuz7076+Zd+fdmbrx/Z8KFs/tjPkyIdC
DhYkdbsxcXUB7WyL/0cwfayXoQ+GHPlSyMER8Sk9d/m1zlNt6/dQql4yvqn0
FGfYY70NezDkyJ9CDoYc+VPIwafrpB9a2xTT7bb35xN//9vX7+z9b2fIkV9l
9YrtbFWTK/u6pISMl/99ft7Rw13Tus335wx7rP9hD4Yc+VbIwezvQX4Wf087
T+k/8FX0hzIy6P3373Nn+ognQB+M+K2u09/xnVi8Fgz5v/EIVj/4t7d8eRmL
7+L6YOSTYQ9m9Ybt8WboW/7yd8xfzxn5adiDWX3iju4nzIZz/eCITSZNpaWM
kS+CPZjVM7bHv6GPfAQY+XXYg1n9l9yy2Xe0uL6OrauS0jDOiO/AHszqJduf
F+jjeQEj/wV7MKuvbI/nQ79svjBvvSZn1BPAHszqMV+OjEsfwvVnDjr4zbi4
mDHiV7AHs/pN+8+va95yfbxPYNQ7wB7M6j3b8xPQDxd6nXYdzBn1E7AHs/rQ
hR3MhhcVMf3+3mt2er7hjHwi7MGsnrQ9XwJ95KfAqP+APZjVn/6ZO3H1IK7/
3MhxSEJBIWPEB2EPZvWq7fMf9DH/gZEfhT2Y1be253+gP29EWHKngZxR7wJ7
MKuHdZYPc8ovYPp2zUbv5V5zRvwT9mBWP2vi/+yhNdfH9wGMehzYg2GPfBb0
B/0NV+flM0Z9D+zBsFf7W+7hw/UNLi/V1j3JGflm2INhj/way1e15yvBqE+C
PRj2wlQVhcacPKbfsNJGxtabM+LLsAfDHt9z6ON7Dkb+HPZg2CNfCH0n8c9R
Ptm5jFGPBXsw7H3MpIPmenH9hIwdr0IsOSN+Dnswq4/V8LqjtZzrw98Bo14M
9mDYI/8JfZMbd0yqX3JG/RnswbB37lqme/I4139zaO5KCXXOqEeAPRj2yMdC
H/lrMOrnYA+GvULQODmPF1x/hfLxbtOPcUZ+AvZg2MM/hT78UzDqK2APhj3y
y9BPy3v3bacnZ9QLwh4M+44buvmVWHD9MV82PjyyhDPyL7AHw37VX/eiD9eH
/w5GPSPswbBHvhz6H49f3fngCGfUR8IeDPuMwpy1you5fpdNKmr+UpxRrwJ7
MOyRv4c+6hnAqO+EPRj25u4jeukc5vo3pcyachZyRn4L9mDYY70Ffay3wKi/
gT0Y9qhHgD7qM8CoX4U9GPaPTJu1Zpzh+uUrbk9ZPYgz6mFhD4b9LEVV6V1+
qUz/TKfkcgsNzqivhT0Y9j/Tj0Y45acw/QEfZV88tOaMel3Yg2G/8/rbC+/l
uL6HubZxlE8yY9T/wh4M+5q1Nep5K7n+/AlXFBtzkhijHgr2YNijPgT6yHeC
EW+APRj2iD9AH/U2YNRnwR4Me8RPoI/6HTDqvWAPhj3iOdBHPAiMfDDswbBH
PAr6iGeBkX+GPatfa7dHPA36yF+Dke+GPRj2iA9CH/FIMOKhsAfDHvFQ6CMe
DEZ9AOzBsEc8G/qI34ORj4A9GPbIR0Af+aR/62Vgz+ot2+2R/4P+rYFzlqf2
4CxhoDTAyiya2YNhn/s7UbHqUTTTnyi06NJ9Puc7Q/4TPnsYxezBsD/qNSB3
SEIU0//i8OaLygHOuD/Ul4JRXwpGfSkY9aVg1JeCUV8KRn0p/p+oDwWjPhSM
+lAw6kPxe6LeE4x6TzwvqOfE84f6TTDqN/F8o14T7wvqM/H+oR4T7zPqMfF9
Qr0l/BXUV8J/Zef1ta9nWP/x9vUt6iXx/CE/hHobMJ7fLi7y8pHPeL0N8huo
jwHjfXm31aVW8LWSvZ+Il6M+BYz3e2Pb71fC5iPEd7E/BIz5zKft9+H7QxDP
xf4QMObPmXcbR/zdp4j5GvFX7A8BY74XU/z7e/P9IojHYv8eGN+Xxetr8gyi
stj3CPFZ1r+vnfE9sz1VNeDvvkV8/xCvxf5BML6fP9rqiTPZ9xbxW+w/BON7
3TPl7/OYwfYzIh4Lf2T03r/1HenMf0K8FfslwfC/UL+I/ZaIt8I/fNf2PCez
/ZuIl8L//dqWz05g/jriodgfCoa/j/pH7C9l8dH29Yh2W7xeyParIp6J9ZZe
Wz5PwNaHiFdiPywY60vUT2I/LeKVWP/mt+WDwtn+XMQbsb5vaXv/vrN4BOKJ
2P8LRjwD9ZfYP4x4IuItI6/+jb8Hsf3IiAcinnS4+e//y4/FvxDvw35nMOJn
qN/EfmnM36jPbPz1d+F9g81/KcPu3j2ypJbNb2rvnDadPF7B/JPj4Q1a+oE5
7P2oasu/ZjH/yb1tfuT7q6a3/R5ZzD/LNTZvkbbiz//Rtvkjk/l/Y66bTTJM
5M/7x7Z8ZybzL/e01dPz/VjIV4BRn471DeL/YNSnY/2LeDoY9emIjyA+DUZ9
OuJniPeCUZ+O98u57flJYeuTsrb6oVT2Pii3zW9xbP3q0FbfEMeeX5xvh/jG
WKu/f18Ue95Yv/b2+Neltvv/wp4P1o+nPT6qMufv/XmSRbljx4EBvB4Xvx/m
M/xemK/w+2A+wu+B+QZ/H+YL/D14n3H/eN9wv3gfcH94XuHfmCX1muUV/Yd9
3+XvKbfIB/D63r5t+Vcu//jmxYBgYy5/01bvzeXbfo6fdECWyzcNcTjtndTA
5B1yPNQHBfN63waVv/lYLndvGLvz+0Eud2url+Ry1CNBPk+ve7hPdj2To/4I
8gyLv/lbLke9EeSn2+rTuRz1Rfh+x7XVp3P/xWrGkHcjqng9rUVbvX4Nkw/T
uB318x6Xy7d9H7kc9SmQf2zLh3I56lHgD4xte15+Mf9IINfvRfQHXk8b3va+
c7n5pCvfLI243LTt+eJy1F/AP5/dVl/P6xWyInoeGKvE6xvetuUjy5kc9Qfw
P760vW+lzB/ra/3Xn+T7aSLb6s2KmH+G/DvWN9fbvl8FzF9Dfhz73TCfIt+B
+RT+B/LJWO+B8b3G/gl8Txva7ieJfe+ut9XnCNn3aG9b/WsY+15opv/Npwaw
32tb2/xczX6vf/03qbb5tZL9v//117q0vb8l7P/1r3+2s21+ymP+6r/+WH5b
vVMu81//9b+82uqBstl6Gf4W4hn/7p8FIx4C/wXxo3/3v4IRf4J/gnjZv/tf
wYi3wV9BfPLf/atgxDfhjyAe++/+VTDiufBPEP/+d/8pGPFz+B+I9/+7/xSM
fAH8EeRX/t0/CkZ+Bv4G8kn/7h8FIx8F/wPzE+rnsP8AjPUr6u3w/KHeCOsH
MNYPqE/C9x/fd/i7YLw/2H+DeCS+9/BXwXi/sP8G8Wt8/+Fvsnx7+/uH/TfI
d8AfgL8IxvuJ/TfIj8E/YP2x2hnvL/bf4PlH/Tvief8+76h/R7z03+cb9e+I
B//7PKP+HfH2f59f1L8jn/Dv84r6d+Rr/n0+2fly7fmof59Hdh5Ee77v3+eP
9Vduz2fiecPzhP1feF6w3wvPC/w/+Cf/Ph/w/xCv/vd5gP+HfMa/vz87L7M9
3/Xv78360bfnQ/H74n1B/SoY8QZ83/H34X1BvR8Y8QbM3/j79ZPO3hq8nO8P
nlm517Q+9mEgGO/nvSbV+E5DG8luddwy4SvuX2m8y/u21J/7U09juvqXfOb+
U9LvT8np4dxfKlLopzwsnvtHQh0xrxeZ3B+6fuPcTrsS7v9Mz3y40Os393e8
Jm/RGtUphvk3+sd+/gmy5PW6Xmss4z44cP/GIE24YcZt7s8IrbarrH7J/Re1
8w/HDwji/oreo4E2xwX8e4j5JiLj+cAE8SrKWVqv1FlTyPwXA5PSKntjIfNX
emwN+DTORsj8E/kDlavF7grZ9/P5pgU9psvGsvpKmxvaoTtnxzJ/pU9QHznn
bbHMP0H8o0PEnkFFEaWkpti0JEw8jvknbzbKryxXiWPfX+zP2T2w18ElysV0
b8zq/dUJ3F/BfpzvI/47uGRIIW1ZNSvmmTv3VxA/+VDS8jzEPJ9kf3qvKL+X
wL7fiJfMMTGVce+fR/dsZ9W9NEtk32/LrRs3Li/m9XGIl/S4cH6dZl02Lf7V
SVdfPJl9z3Pmjax/+4yvBwvmHqh9tCuFrf/evZ9jMXV6KlvvmTR+HPR6dBpb
33XQf7w7sPU9xfyH77/HkMCtD+bz/hkd9S/tLm71B+xO1Y0ZYMvXV+iP4Too
csSAPmm0yvm+/ZfW+R/zJTsP03HFbdPDKeR16tX+3of4fiH4AxZvO8VWts4H
6Idxb8zJNcsP/PVjxFQMA/l6Df0uVDI/9jj0IJ4aXzy/2ncX318Ef0FHc6Zt
eNc42nH33fEdnnx/EfyD/paVgWvu8P4W80pNZj1p9RcKPkrM96/h6z/0rxA8
el4rUIkmzzDfe7v/n/POKyesylo/JZKkAj6d887+3/NTDU8FrtNtna/Qr+Lt
Lr+lEmO+0/UkmRUSE/73/LR04aRPOx2+0ZbCjx5v/p/zkSa8VXwjteEzBSX9
uNRx4P+eN6DeT2WlsvgH1n8iL3H4NIdWf0K9btAGXf3/7ber8lF27Jxt3tSj
a/Cbrv9PP8snYj3HTEl/xOIZd75f+uuPBUIORjwEjPHBuB8w4i1g3D8Y/d/A
+J6D8f8AI/4Dxv8TjP8/GPElMH4vMPq/geF/gPH7gxHvAuP5AeN5AyOeBsbz
CUb/NzD8JTCedzDie2C8L2C8X2DED8F4H8Ho/waGfwfG+w1GPBOM+QGM+QSM
eCkY8w8Y/d/A8EfBiN+CEf8FI34MxnwKxn5JMOZnMOZzMOZ/ML4XYHxvwNhP
Csb3EIz4Pxj+Ahj938Do/8aeR+Vbz6xb/YnolgbvZuEfqk0XO2P2TkDXnbt/
mHvuD42/Kebg/anVn6gse3Brxh/6Jd5HQiFMQL2m9hrRq7CB9q86khQnFNCr
cD+dmzcbKO/5qYJZrf6A5sQXg4u21NLXLeHiHS7EkN/oFb2spGopZN9MyQk3
Y8ghTUdpztcaWugZ3WfXWiEdmf/ZNjz2F818+bTnfAMhZWpfE5/u8ItuPuh6
ZPiAWEoJ6PTkoUsFWTV3st6hEkuPv+Vf7LiqgvTkNvqGNMXSlewY07FbS0nK
1VAhMyKOujk/Uhj2s4iqj6etKL8WTx2a9LquSy6gFQdtH+4uSCRBVY9u64pz
KGTlw8sVGUmkcnGIotLXbGr41hC8yTWZ+uaO96mRzKYQ508DPTalkJp6iMKA
ba3P7aRvSr3GpJLE+e/bPN9n0qajn2QOiaeRzlvHfh7DM2nUn+SfAyZn0B7l
CXZpt9PJz2m/VtDeTJoftqXIXiGVFp1dqxXU+vxP1S7u7dz6fVs2onOi4fPW
752hw6oZHkkUK5ubYGiYTd2r5M1UJybSbs+j26Qf5VDqxRXCAr84qnLfvE26
9f2Nlk+sL239Xv2e3yvHP7P1+zX+2PSrqkI6O70s2/9uHj15223LzSAB9ftx
2kgvJZ+Or58ZuHRZFD0I0jPSa51/0gIdv19r/f482TqgXEKukB5nRarl3Qqj
aet/l0nEF5JdXcmFigch9C3/grmvTDFNn7Jq7XLvL6SVtsfct3X+lFc3uqXV
+j3ZeHxYg+7aEvocr620+EQA5R7o0KDbq5QcOl2iTY5v6VDnqyfFV5ZRcOkd
575rPahTo/lJ8db5/6396GPHM+5Q1xtKnV/YllP6un12af2cqOPyEXmKqwRU
5XV+06XkFlohuft9TStPW71ox/foFoqQXN4Uqimgga+sXmRfaKFtupXXJVvX
OZGL7EvcLFtIQkvV02WzgPb22262RLXVf7YThO7UFdCwLPXATYot5DOk8dep
HQIqyR775E1JM+nNsnZJ02td58sOGtZZ0EzBpnbR1/5rff7ls1bOuN1Myrfm
RTkZC2iiqV/r+M1kum/UqExTAVlOjjkbvrqZ7F/0PGNmJqC07L4KwxRb5fu1
v6h48H55GauNXdJyBPReTvbIjsEN5F77bOveCgEt1BogaRJcT3YdJGV2NQpo
fbi7uca+ejKdvzzWp1sMiTV1S+whW0/rlz+3f9q31Z8u+d1BIbiOPs+YrHqm
XwwNOrEt5FpQHdkcflO6dVgMBapn9bSyqKPpl2Y7vh8RQ19U1RzrDevIyVPX
esf4GGo2f9BQO7aO5B+Wnjab1LpOXimdqihdRzcHpA0NmBlDDwvPl1xO/U1O
bk4Nb+fF0MopZ1wG+/9m+cWFTzJ8mk/X0rmOe9dIHOL77zqkzFnwxDeGFGze
Du+8otW/P3hXWud7DO3/2ks+sryadmj20RBLiaE3lzPNVK9yfjrw8uoZrVxh
d2tkQmkMXRo9eZnEimr6+iAh5lll63pAutZ15uxq6vOoz3HVDkLqlZXuJ9VS
RaOvTLfe0U1It5ULo36mVVGz6nXz3kt5vz5NPdWlYY5COm19Ve97z19kVTht
roOnkCx98iZoe1dSUfzHMoMXQtK4tSz658tKSlp1b5H/NyE9C6hVlzGqJO3t
Y7r2iRTS1+OGS8XWVLL9/NVlQ086uldQmu/SIa+7xrL4h7rWlXcl+2Ipbs3B
LZ725TRi6gK30Zdb1wsSf/QSa8po7FxdvUv3YincqbOJLJWRxjknhcxS3t9v
TIjw5I5VcbR+0q0nbzRLqGFV+PK8tXH0MS5hicTiEtLLS87qdziOxqbs+WQc
WUyuJhNPaHzg/f1e7mrZ7VkcRys0PX/nWBXRwjXjChdOjKchufvt86MKSb7v
SoXME7y/37kb6jq67+NJoWC260znAlI4p7rrZvcEWlov5VVSkk+bZE8Fypnx
/n4u3mrbTwYnkP7cQ4k9XPPIU7b7rpuzeT+/h/V3a9xuJdKB6xusHDVzWf+A
fj1LJxpW5lDB7O3WRu94Pz9N8R/i3Wcnk/WbrnLBBtksP+uzUiKpx4hsyjpx
0d57Pe/3F+Q8PSm9Jrn1/p1+vfXl+dknyTPmfv4vi0xcM5zTOqWw/G6f4FsX
3gem0C+TZHUZySyWn90w/ub41a1+xtcyqwinUJ7fVX9YL3vjSirt9ywfmGCS
yeJV4VM2voiemkmBkno91Z/z/K7+uLWnjx9JI7PEH3u6JGaw/rLlubtMZX0z
SHzNxWNLPHm/wT09z29M7pJBb1Odrq34lU5u83YnGu7PILXvGcmKQ9PJZmn3
yYvjeb9Bc7HBnQeK9BscN21JoqFyJk3W3Cc24UEqbQ41iV0tl0nxSsO67/qZ
Sh9CErdJ78miruV3diUqJVPCr7HFBok8H8z6jTd/GxCclERuYsJVMlY8Hzxw
nIve+HnZtMHd8tTTM4m0aotpjv+TbEq7EPHtrFcC7ZA68ZJafxfE4xSGjpYy
Eek3mKypkeO/O4ci+28ttleJp+75hzLurM2hQ2U9q4K2xdOevCwjPfdceuTr
sHrGByHZSanUvpXKZflj+Kenv/iKKZgIadXQ1I36fjx/HKZ+a++JQ3lUZWC8
p0vrvNd49Ei5RHoeWa79+Cp7gYCklM/5S+nwfoNC1YkDA0T6DV7Yv7Fc4nY+
7U1eEVvwLYr8xU8Wl9vmk4zvn5QhFVE0ULzE3DexgM5VVJuOvRFOM5XninVX
5/0E2XkcUoviO/0Jo0bVPD2/Eh7vPW7w0CLCs5CGbfR6HrIqlDyvWTfo9i8i
lbHrp555/J2CVl78uvMS7zdoozNzdC+RfoNznHY06AqLSFbtgJXjy69kNMKu
Vo2KSL9c4Fjf8RuFDa85KS5dQnZV986GHyEqWLm0h85Jnp/G+qZuylztk3MC
yVOnfG8XBd5/cJzNizNDc0rofdCApm7p72iL3/nOL1aXUrrB9l5WLn603+h6
pE8Iz4eqWCyYvF2k32Cxh1HnF5JltGbU1OWjlrwiObVLYi61pTSvcssX45Ve
dHx+s/0G9XISk93hJ1XjSteN1gzweMPz2diPUi3TUWNGJxfS3PtkwXpdns++
4n3Oe9eD1vXgjMJW/hp4+lbOwq0inOY4yvmoKufwI2eGHxThMcZfTS/GljHu
v35Eh/MibLZ01+pHppx3TPqUdkeEP47oOP5DV87Pe+wIeC3CXVruSUTfK2Vc
XdB864cIr02eX5g3i/O8b7ePZYjwzbdp3xsFJYzt7qturhXhnMsnHvcx4Sw4
kTyjhwgr7x90dkxnzoN0jvUfIcIWqz7smnenmLHBdLmaGSL8eYzOwvUzOHv1
eRezWoR7dK4fZhxVxLihTNtnlwhrZ15rOWnEeXFYjfNREb4XMD3takfOTk+u
7LsowkU3Yj963CpknHBmqsYjEVY5bH7rkwrnETsE4z+IsJWmzLH4nwWMTVQP
SEaLcIiyz6ZSA85vZKWK8kS4j+S6GZ06cO5Q8zKksSWf8Zb88n5yNziviF79
pI8IP/7iVK08hfOVFyVnx4hwxd0JMYvD8vjzev6C/jwRnm0Z7q2jz3mMwdhF
60XYZtMe5/1Nufx5XRg63FiEI1Qk9p1z5fxxiGEHaxGWlX622m0i5y5/uqRf
FWG90mXjfUJy+PMa/yjAQ4Q9Q/MkQnZyvum72O2TCNc+OluY2pDNn9eL2cfi
RVjttEJI1WXOyianN5eKsP22L4+7T+BsoT58ZicRFs7WOzs0OIs/rwpB/eVE
eMgAMf1p2zn3ENteoyzChlV3F66sy+TPa2pTzGIR9omcN3znJc73/N18dES4
0SO15fBYzkVX51zaL8JL7SzTHL5k8OfVLGnfORF21h8Y4L6Fs5XGUQ03EX59
ynzGgeJ0rr9hko6+CKvP9ql2G8xZoZfpAGcRTvlV7h2yJo3xu2AP4QcR3u8x
YV/1qVTGq04WXsoXYXH9PeOHvU5hnDFDcY2MCF8f9KxwZV4yY/MK/R7zRXh8
bN7jI7Kcuz1zDzUW4SBHBf0HK5IYu+3MOOcqwuuX6g2PtExkPEl+yOLPIlzQ
fDet4WUC468CXbEyEbZ8m3prdGY8400XbgTKibDU/oGbNWU4lyyKP75EhB+O
2dzfakkcY+vGvrMOiPDMTNeYZ0diGff106x1E+HwG0Ln2GdCxk/3OvuGiDDW
M2DV0RH7q5M5V0uslZzQi3NUmqTyMBG2++IYsklNwFj/2vLilSI8yDLsrI1Z
NOO6NbZPj4iwl0r3RV4Poxg7dPu2+4EI2yU5dnj3IpLuHLmQ3srzvFZ2P967
TwTjhI82NQaHwxl3UO6wPzDpB+Mxd48X9Zsfynit1G/9vQ++M7Y4ZZb+tWsw
43u/SjcPMvnKOGSXkfBg1GfGFcIcjTCVT4wnOwS5LJlCjE+avrWtbvjAOHLt
S8sHX94xHjz10QFNBz/Ge/u5GYht8GF8uHzU2x1zXjLu+1rmfmD4E8Y+FmIX
Bm27z/jhsbTC6rSrjIO6mh/f2ek0//+077e9k5/VysJ5yM+h36bXjIH+JWt4
P1/LiUNTC7R5P983HuXXJbfxfr7bPB1K1u/m/Xxdt872izbh/Xw1slU0xHr/
b39dN+VBU8/8qqPGdIevcwfyfruBivpvkhR5v133qC0uaSq83y7yj3WvPt/U
al1vp904MuR1Lu+fuzSreNfNet4/V14uX0e3l5D1z0W9zqqzSpK7/Cupov/r
T+M+8H65DhqdB3sk8H65Eualak9s/rc/7hO5YAszo3JWv3NvxuiLkkYl9PDH
xQApQ94f126dZOnWAf/bD9f1q/PHpQOKyKTQRu1Jxf/2w21Sf7nVc14Bq2e5
+qg59F5AHqvfmT0n63zaiVwq0+gWdnA/74+L+haltArvmn28PnJdheba5ed5
PeSLhiln33/i9Y/Xekh9MZbh/eZt6481lB7l9Y2qG5dVPKrMIL3D4/c3zeH9
d1Ev8HvrN0HcEd5//p3tr3OxS9PZ/qYJay/X11qksfreMbE9MhYuTqW+OafO
v1f5337zZt4egZtSU1i95M0RirO8FiRTiVmX3ruieP0k6g2Uk/Vrkw8msf1w
2qsy9k9N4P3jw/qeyl4vkcDqfYNvNITei42jr2IXrkia/G8/eanDN56+MY1j
9Zgz8/uO7BUjJDfn3vKvu+ax/DzqFcLvambM6ixk+zGrpSJ0Lhnx/vBGiaY/
fW5Fs/pf/W0Fvs0GUWQ+9MrdLQ/+t1/8q9m2Ln078P7wLzZ2lk8ICadVL2VH
dZ7P+xOj3kEYYn1l4oQwth94pMeR82k1vP+7lKq/6XCdYFYP3GWp5xz/ii+k
MPf28xdJ/9sP/mZzYV3OiC+snlTw6VNy67+HGsOGT9I+zOtLUS8x7OG7qLi7
H9l+9EDDx+9VJr9h+9tv2CudfV/Pz7fsOnfoPOFqTxLqPPZrlv7ffu8bh/af
eqb/M9bfdcy67J5WZtfJs3DsnCcveL9X9FsOe33iy8GxtoyRD0D/Zcx3awPE
rndU+99+zJgf0Y8ZjH7MYPRjBqMfM5tv2/sxg9GPGYx+zGD0YwajHzMY/ZjB
6McMRj9mMPoxg9GPGYx+zGD0YwajHzMY/ZjBfWZ0f2LqIaDto9+KTaj/Qyqv
dX9aLhVSsNrKfcPrftG9/QMKZv2KJZtnmgOCz5WS8hk/ZaVPcdT7Y8QB1aoi
ep+9Rj31ZDwpuK6hTdKtz218y8o6mwSy/9P7xoou+dRgbbw870oCHe5xW0u/
qHW+sx5rGLgukTwfjE8Z8jGX+p9W1xxlkEiqdwuz19/JJTX99P62P5Joa84c
aeeUbLLPK1zgX5pGwo6LjapdMujzlbrz3jFpdDFA0a+rewaNue6sFfQqgzTU
Ir6evZdGkzdV6tS+zqJRPQY0S7smUYLfjW3S+dlUIv7xZfbkBMo81LB7WUku
fYkSL9inKCS7GHcjvSH5ZB/67PqCL9F06XKnA9dHFlLw2NwHtw6E0cxKD3Pf
DUW0dtDEzvOfBdMC7x6WhTol1NHwVPnLMQFU0MvvpLhjKcmt7OdTc82XKiP6
2c52KaeMmC/+KgcukKeYmKHfYwFNj4+XjRzZSCvOuV3O3xtD5vsFljbPeLy6
SDI/fdaZWnIxmVuyfo6Qap4Kt/sNraI4mfwDTQ1C0uya9uttYgV1i5/5oblz
LO23HfbgfEAF+WxxM0lMiKVLmmqd1XNKybXntHOO9+OoWde7l+3qYrKfFGZj
oxdPbsEfxOdvKKQtoVqrxZYmkPXFsmlXLfKpQ3LWkACJRDIYVRPXoJhH0/cv
ce14IYn6nxRe6quQQ8+tVhwa/l86GSza8sV4TQZtzlDaLv33PL+D1fKZ6Wl0
N1luu3R5Bo1MPCUbOTyNJgjqt0m/yKT++lLzhI9SaJFbz9Qz7pnUNeisQ/37
FKLdTjn+hVlU2kHtnvX4JOrePMVY73s2nZ6ZJT7/QAKtqR9hrDc6hz7d3tdx
gm88pZZ3NNbLyaHXY5oVp8yIoyr//gXCxBx6ZHPw8MZVcbTvzLVyieF5dOHb
BPu0gBjyH6h6yLc5j4Y1RZa5dRRQS//xh3y35tN2va0l9oujybFnj0O+AwvI
PSl+5LBLkfQgfmjVKOkCOu3yOcj4QyQNvX+vQXdTIWn0nVFgcecHGc1aYi0+
vYgszxz3rlH8Tq9UplmLXy2ixtWuntEe32juuH7W4lrFlLbL93ey72fSqhnT
fFi9mAIH3rkyOu0zRQY+6/ziYgn1mzPKwuj0B5LbqHFhw95SOiD3UmLX1de0
XXPehQ3hpWTyMrvDwNveVKo+5MIG+zIyeT1HebvOE+okM6V7yMkyKr2cd/98
p6fkPzTuXtk+Hl8SFo5cOODuy3mz+o7obettQeAPwZreJRb72XyL+fNJd5Up
BSL2yHcxf709HsbWm6fTzjm+5v2zfZ77rFf2E1D1AhJWuv+hxiVHSC6Q98/u
8cdrvTIJSK3z/FK3VX/IzX/Y3sTvvH+2vrXDTrtQAY22vtFBobaB9J2KxTsI
eP/s97OXHFcVCuihT0Qv27utLPNdWieF98923z+5KTRNQDcCc1errWqgkibX
r3PTBRTed8LcMPVWvj9HQyyf9892OqBm1lTQKu92509LUz0Nqv0mf6NIQI7K
BgbFlfW08FK0ee9fvH/22uMF/a2qBKQ9csL5tFf1tH9Nf13d2lb/2Xbc7qyb
9TR2soXUuibePztiZ27P+c0CUnJdHB23s56+pi56eqRjDH26HrbNb1E9WduH
rJXpHsP6c45Yd1xldSuvT5xSXypTTznvMi542/B+2eeGjHOtPxtDOgPkU4aM
raXP8+4lp1/h/bKfR+XHPLsWQ2Vyr5++iaoh7bhL9k8f8X7Zs1U13iQ9i6Hq
pZb+4yxqqEL2QbeBz2PosYzfErEjNZQXP1dr1FveL7v/555dur+PofLtLwPX
jK8h9zW5ZQat79F/fa0NqwfVkHLxwOOqobxfts2ED/Fff8SQ/f352zwzqinI
/OU5x+gYmjyon7Tz52rq+yzrRt9tvF+216lZzYKdQjKeKbkg9eYvWpHR7YvK
Ed4ve+1Sq5ZkSyEpHunsXbLwF7k+2dTw1kpIKx6vcKpX/UWPsyQq9l3i/bJ9
7rl+W3pFSNqyuj419ZVkERc6ffttIY19HvlpZ1ol2ah/OCSrxPtlLy4pTa2c
EEshIRUZs3QraHbjSMslq3i/bDuFFIf3mrHkM8T+RXTnCjqWZmTee3Ms9WjK
ylhZXk6b5nro6B7g/bKH3dwyTdssljT1PNMXWpeTpf3LOWcGxbH+flbKWt+W
KsTRMDvDzJXxJSTUDK57OTGOTD5cElZ6ldDpjYGet37z/thRJw8HSDXH0UoL
9U7TNYooz0thf3UI74ftvvWZrHNkPBlYdEpV3NU6T40ykJzeOm+iX5y23CjN
UTOTqORR+ZeD53j/60v/JeWsl+D1qV2MC4/b9E5h/SE+X3b37fqY97N+qBy/
O+se71+9Y5Pz7d0zeH3q2bzzd631I1h/mcZZjb1sL4Wy+tRP+3YfVLX9xPoP
7T/36ttZQ3/Wz6k2u9PgzCfu7Pwe+G84vweM83vAOL8HjPN7wDi/B4zze8A4
vweM83vAOL8HjPN7wDi/B4zze8A4vweM83vAOL8HjPN7wDi/B4zze8DorwXu
e+X+TrtV/Py+tfVBsw4sF1DGVYuuOo0ttNjqQF+T1vV+/Vu/rX6+LWTWNbF0
qxY/309tcPc5x9YKyE68l7/KkxbSuTEsT1FbQPMeL2uS1uf1vRgf3xPbnYU9
bcs5z3K5cFAjn/OFwWEtIwM5J5aMubklmI+H60OuZGE4esptzslPJRzqr3Ce
oLJCNnIP5+Odnvp0NW8h/XHDyw10+PmEXyt3er/ZKKBaF6PYhnUtlDbTbY3E
VgG9bPzaw6ovvz70MV6YU/681BWcT9D5hw8Xco5cETrpmBznwfKKYT7DWyiv
5ejuBzv5eYivV9iS3HYBzfRPPOXd2EzPJ9072EVfQHMWpRtUf21m14c+xtv7
yGCjXR3noXHdAtZUcD6wU335qO+cadLj7K2RzdRgk71Wxoifvzh9fcBCL4PW
721L7xtaT5qpW+LrHtP3CEjceKr2yUP8+tDHeL0/5u6b+pjzpxLb2IbbnGUs
vu+MMue8c9moxm4nmmmTXmyt235+3uOqXuJzjpkKqOfuHgMz17Xqd3ad62Am
oN91Zn5yo/n1oY/xvAX6dmlanHd16lr2aCVnP6elx46P4Nxp28O+r8c2k3pF
vLSOBT9f8nS1k9S6wwJy8Ho18UBzE/V9dPesTStfMrPOWt/YRHfcJtu5HhPQ
ErGSe+ejm2hStm12v1ZWMCx5FhLXxO4P4+F6WoXZ986L8et3lj/XZV09l298
9M1ldBTnR+YjJ2xPaKIQ5eL7K6z5eZfizV8v558QUOi1I8tHvWqiVUFdDf2s
BFQ0oPts/8dNtFDVoGPZaQGZzTtvl3a8iZoXLx0efEpAVvPX9bK15feH8XC9
mhY9f5VXnJ9M6jy08THn+g+LPaJPcF52wX2JxLkmShnc+4mpHT9/U/adpIP3
2dbnZ/vRutLtTTT73Ve30bat84d+9/hO65romINHpcWFVv/uVknSkNFNtGlj
P+Gz8wLq87u8q85Mfn8YD9e71j8rOn0L5+XLbGY8Wc/5luDLF8txnAvvD9/m
N7WJrAMWDQ925ueB3qwdMsjdUUBZTgYDgqWaKM0hbmTCRQEFbT7lr/KnkQz9
l0xdfEVAve59N1sS1UgKZV5DXl8SkKD/sQOqhY3s/jAem78m7Cyyl+DXL97a
aa1mR85zCxemKCZy/Qvv7h3ekdlIHQykw4xv8PNJo6RtmwVXBRTRP6Xi7afW
682b2xR6vXU+rd2fufJRIymXWzzccltAO4RhY1cfayTraVvTKlvtw/vP2z/1
Jr8/jMfmw0UZHae/4+xoftqw6RXn9JZP1YJznCdEDr0oebGRfhj8N1HJXeS8
VO8PFmPvCCi3y9zZ/mat68/wujGN9wV0cHaCxvI1jWQX+9H+aev61GKM62o1
hUYymSAvs6vVvsPvOeLzV/L7w3hsvtTZPjBzN+eJF8ROPd3K+VT/BT2tVDhH
5t558kaVj4f6Mzb/HUib6iDD9aPvW9/QkuQ8ckLQKKUsrn+gcXDQzqI/FPj1
xr0FXq3zr+d5574Rf0hBV8K/xFdAo6KmSt948YddD+sXNt/Zbl014xPng+9a
vJvfcf62aP484UXOMjK3E3pc/0PhH3vnKb4X0P3tj6tCj/whqYBTXfsEtK5n
Fli+KtnGr4f1EJvf7qToZ5ly7hdp9eOZAef/dAK1T87l7Kc0qPLtkj905VLS
CY2vrc/7+9luu4f/IeMH30q3BgtIU94rYI0Uvx7WV2y+8tM94TiI89vcpqz1
fTl3PzB339jiBj6fqd3qvquqgSy/B7ckRwhozwZd+YQfDXTHxb3T70gBxX15
7xH9qYFdD+s1Nv+EJV2d+YPz5kbLPy2fOHvYfrSNvc65Xlt+RK/7DTQoqavw
WWLr9/xaVeok89b14BRnpy+tfGV1i7LhQX49rP/YfJK1+WX2Ec5/+jTKeOzj
vPrOnHvWSznf2ntjtr9GA3VJ7r88NVtAz5/IuwwexcfHepHNB3UJwU6jON9W
Oj5eezDn8tfv342rrufzhY2sln5jPW3Z8WvDjDIBddcJfFUSV8/Gx/qSvc+9
N6XPiuE8X61hsVgY50ths6Lj7nNOv3ltT+/n9WTyeYRfdJ2AvPWLbGPt+PhY
j7L3cXT87xxrzpnaR7d6WnCemvWu8NQazqe8+9u831hP6yeULPLvFEOv5pfO
T53Nx8f6lb2fqtpSzsqcz+ytO7RxNOfYuhkdJzTV8fc35Krb7s71ZHBFqUv3
fvx85h31cR+7/s0nHXjWTaekjpKWO/20lI+hz2nfzDXu1rHrQ5+9r1qxY+ak
cB5lc8Spo5Dzkd5v5ROec/6W1tdPyreO3m1U2XFyOD8PerF75HXJQTHUWfqb
XtSVOrL4YxCyaXQMxbvfqny7jl8f+uz9NV6/IO885+83ax+/OMVZbvT0qWc2
cf6v5vLPDzvqKG9kQuFCZX7+tKu4mZyzUgxpdYhaJjO3jir8En6dmhJDi2ao
a6iJ8+tDn73P1jGbL83gbOR9iDZN5PxB1W+lchfO3XvI5Bn0qqPTz0bJ2s7h
510rVx/dade6zhvyVjZVMfc3OUTv6dpnfuvv4WAYW/nmN7s+9Nn7fU3TTDWX
s2RIdXynVM5btVT0E305e4xwaZb++JvUnK9MmrKcn6/t/nZu+MElMeT1+Gr2
euffpHJ7nIbY0hjaGLC2qZvjbzLRSOxvtTqGJhjmCNJ3/KYxI1LGNK6MIWOl
lzu/G/H7w3hsPngRbZ/vwvlF2sGKl/acW4x8LW12cl49S3pAQOt4wxIUpi7e
yM/7jnoXqHdJM4YmK/TrPH/Rbyrb2Ptm3w0xlDUieaunym9Ky5X2i94SQ6aH
8iyMuv2mz0+UNqptjqH+veWqggbx+8N4bD75uvaBixrnNTW/uunM5HzfesrV
ib05l69xnmg44De9m5x/pWI3P3+8sWxQl+47Yki2yH/c6tpaUq3L+M9PP4bC
t3dRGJBSS2M/BF0MN4mhSqOSWV6vasna6fq+YoMYmun3+2V2ZC27P4zH5qPk
yA9zyzhXSpoN75zHedE17xdJHzlfMuitLvONj4f6azb/VGoIC25xvjyicpbX
Zc65LyYFnzXmPPWE045AMx4fT7l8/b1K63hrI3Ifm56IoXdLavu91q4lr3g9
OeczMVQ95UXFy+n8+oinsfmpW0TJ5eWcp83ar6m7gLPt11dpk2Q5x17uedRo
WOv1hp5qeOsUQ0HdxHseaqohhdmBz8+7xJCzhM3hjUU17HqIz7H5aOjqzvN/
c45fU27cpZyzUrLy7+RvnI88d7jUN6KGXKdsHxF5L4bSV4x9lf2ghlKUTnb6
fb/1/ZAfvEr5Dr8e4n1s/pkWPrjoIeejBqZnvN04h1W+6G17kLPcJ8nndLyG
xGMKO+R6x5BecrDrTE0+PuKDbH5ZtXL6VU3OA0+U3tqygvPebhPGTBnO+UO8
/Wdjpda/Z1qzu9bnGHq86pT24S58fMQT2fyx64eGWgduH3DZ5HXXOi7vPdRT
LTWC89ay7sn94qvJzPD1x64pvL+YmUeFSWJODPV6JvPo1r5qdj3I2XxwdPl/
xS84b39eHO7ziLP3tHGb7Sw5t4ifrwqyqaY3a7rK2pbHsPNt3vQI+88vL4bi
PttFfv2vmt4HRlypqI2hqVeKp55R4NeHPnvfnUNOuupyFvtknLtVi7PWqucH
po7lfH9gtx4mU6ppYb3bMmEnITs/x27AHJe0xhja1C35gUuPakrqPbL+ZXch
9b9OT14kVrHrQ5+9z4+XXV/QnY//IL6wqZsY5xo9Jfu0eK6/aIqtwoCMKtoW
0NS5u5yQnb/Tq6Wll7qMkNTf2HfXeV1Fx0rPBY3oK6TrjaaLyr2qKOL4657z
hwlp4ulIr5LTVeRj9uxj18FCeqq6ILnfRX5/GI/NDwHBXiVvOC8pM+z/+iXn
a0efup8/yzlXvcvcz45VJOGmpDVqopCd75Pjuiu9YbSQ5j+YvDDPqIoa+xy3
fzpeSCYzNs8LW19FY9OH9DWZJaQlDwOCz46uIj2Zxx+7ThbS7/rAqqDF/P4w
Hps/hEtCr+lzzhcvUN6+hfMsZ8UPKlM5224/u2HvHD4e9oOw+aHoa+bCPlz/
/MD/lklIcE5+/DgmPYPrKx0WN5Ut/EU7ivz3V2sJSTBod+nl0F/UpVj761xd
IfUbMMOp3usXux7i8Wx+EFvcUEqcx03J2+73lvOJgFEl9k6cwxzOnPvi+os6
aLhel9wvpJuSDhc7mvyixuGS4QcPCCnv8GQp2//49RDfZ/OF7Jc+N/Zy/qm+
22LHbs5DhQ/Fp6ty3vug413Txa3jDez49IidkO5tlMk3GMLHRz6AzRfKC8ct
Hsh53/YcZ0kZzp+KRg7OLKzk88n7U2/lflWScbcDyemevN9glKfatY7+Qiq7
MDZN0bGSXQ9yNl8s+bSoPISz9OFdz94Ecd4l9mCawzXO3lEdor7erSTljqsa
3oYK2XlNRYG3xzQGtP5+u3YsFTtZSddD1y/0Egjp5bKVprJL+PWhz+aLLWpb
bh7m7OuQ9WmnKefOsiM0ZizhrJV/smDf6koqiby1qi5fyPo/FNXKvUlKF1Kx
d2Lr/F1Jx6RzF3/OEFKXqs/nvgyppPWxMZk9qoR0K3RfV/WyCqruoGK5pFRI
5uYVt3c3VbD7w3hsPjEj8yUKnDc82JnUYxDnJ8r3DbJ+VfD5pqm5w8A/fDzs
X2Lv//l5jhXRnH/7Z/x6G8p5+ZJhJx3vcb7W10ou+GkFqcc/TynoFkt7jnVO
HfKmgq707xt9TS6W7MfHbrZzqKA7q/x33RwVS1c3249bvI9fH/kj9n7fDXh0
6yTnG1HbJXcd4Vyse/faTA3Os8Y1TT6gXUGqNhIktyiWBuUoyNxQqqD+jg/K
DFq55fzPl0lj+PWQj2Lv/xvVwKUTOM/JTxvZaxRn2VzVHd9/lzNOWmC5YpB4
BdVVVM4w1Iuly7/j9RK/lbPxkb+CvvbNIy+y/Ti///PBwuwR5y195lwarMW5
1qv2m9OucjL7uPOc4/VYdp5WeK8Iw0DbWDKP2qqxfFQ5NY/40Ln7w1gqWnrI
qIt3Gbs+9DHe9e+H0mZJ8/Gbx7x/FtKB8535sz4ffMn1Z6dV1+YEllFUdKR/
zadYdh5X80HtzZp+sRQoHv/1rEkZReh1m+vwPpZs3l+ObdhYRikecnEfYmPJ
etcetbzyUor7aZ9SEBxLC3blpS8cw+8P4+F6KdUHezubcFbTfpc0ZAvnLJMZ
VaHdOVtKVinOkefjYf8c5ENGmKnlfedsc+aN5KG3nBVuTlMYtptz0MzKTZcO
lZLNtAiJCVJxpPrR7NjxQaW07eDiZcJWNjj0vElavpRdD/lH2Out2X9AdSQf
L9jrtWpYH86G36duOBzE9TsalJ/PjyqhMic1894acayfqs/jZR+77oyjkG+9
7fOlStj1IIf9Q0tTdxcrzhJpPnuHm3J+Xj35XPhAzksvl76fO76Egqt3vys5
HcfOM3vZYdpaGfM4ur51xuZLscVkM0T6lNGNOHK+OCtn6+5i2uQbG3XtQivv
WnV9hVMxux/YY/yCZyYxBYmcV0l63zkSyrls+KS3I45wtgsqLr5sy8fD/kXI
x8Ybi8+fxtl55qvInwqcJ61RLrAQFDEOLy0cVJRVRGOu102ckhdH9snXjpo5
FrHxkf+Fvqm40bSrzpwFu190ULDmbG45Xi5yAudeAwtWq80rojrTj8XrZ8az
89gyQmy11eTiycVb4Y1ctyJae131tNmKeHpod9TCyKmQeszQs3VVj6fxfgW2
sS6F7H5gj/G9Jv9nUFzMuf9lj8nHkjm/eTZ2xajznDXV86xcb/DxsJ8T8upt
u68tWMZ5U9AzvajpnBvixhw/nlPA+MqhnFcl1QXUsSG8wsI3nvr0EcZ3ulvA
xkd+HPrTHXaFXHPn7Fb65PJoF86q4oqe0fM5J7hnZSxcW0A/mn8d7C2fwM6T
M+4wXSGzIZ4Oe149uESigKL2bz7QtDCBXCK3aahZ5VPekFdPrRUTyGek5tQz
PvnsfmCP8Y/576wvbeKcJv/4q2UpZ+vJo1IVb3GWj8qQvuHBx8P+Vsg/5m0f
u3gz5xHqD2sE6pw/bxvZy6o2j/G2prSF5V1a5SStkBnN+x1bBKpdra9KIOsL
cxtbVuaR+iWVKYsLEuj6vaKfH7blsetDH+N16LtN9+ZrzvqH3EcrPeTcxWH4
fOE6zvfGph5cosfHw35cyBcu2OJQ0ZvrP3W/t/FkC5er+w/dP/YF55yNyQ9v
BeSy8dCPGfJzpjoBS/dwLoq8Yxerw9khb/B9626cR59NjK2UzSXNDb/0bn5K
pBnflpe5DcklnS17n1q/4P2e0Z+2+T9b/3HTc2mszqufZ38n0nTV7HCf+Bya
9yeuJad3Eokv3j396rscdn+oz8D1Qm5tKnML5qzc5OY/7g3nCJlBgrhdnI19
4ruom/PxsD8Z8h6h2kOrhnP9/WNvFZ2S5txngXynCcT1PdNjZ9yJzGbjYf8y
5Bq169cuP8H59cYbAxNMOK83lVU5I8+5oofQsHosHw/7myF3Gal16m4C51qb
a6uUQzhfv9V/d+IhzlNmC26sOJfFxsP+Z8iFa9f51EzlPNvn6gmbkZyTQvq6
TozOZHz4v6gf9zIz2XjYH838J6s12SsvcrZMv/wyyYrzkNo+38+O5/zuSsSf
WlU+HvZPQ67jsbqvexHnoB4u6ZOSOO8YKV2XbMu58VP4+NXXM9h42F/N/J+E
lUvqlnDuONtZynYa52X3h2jqB6czPpF29cPS/HTasOhQoqF0BgWfkls+KjWd
tPc9snHMTqcfP1RvrujFr4f922x9JHmlxG0hH+9CxKAz74dz/vlH/rXUCa7f
aZbL4KrbaWw81Puz+zNw1lhez1laSS7XIIGzlvaA/gFTOZ+/7HTy7vpU1t84
rW6v2ASPVNp32VorqFcmhZy9utEuK5XnI9r3j7P7C3LwqnnF+dqZfstkLnJO
9JKxMCpKZty7zD5zpWQKTd73MsdfpN+J+c/CbdI9ssjpWXxUXH4y+Y8blWhY
kkmjUptGT1FMYdfH/nT29ww838fdgPPgNOlntITzdkmppH73kxhfVbddVPcp
iY2H/evsfg+dNdcYzPUfzOwladLI5bm7e6h+3sh54IMzjx5aJFLnnVY5/urZ
pL+069Qzpom0nPy3SStl05+jE86ntc5rLD/Zvj+e3V/UqbiGGM5KlyX2yvpy
3hPU7Y5pL873m052XTcxgY2H/Rbs/sZazXxiz/lVaZfIr0acK+U7dxj4LY6x
4iZLo6bcONa/2jJAt9heNZ6Gep/fJr00hwxWnFmQdzCeXQ/789n9nT12U2sB
H2+aeqfJB4ZxPnJITO/7ca7/wsci7JlbLGU6vC2XEOlXo1D8y0hvUS6NN/32
XuVoLBktV87xH5lLX+4XSzm/i+X1GO37/9nfk364seU35w/uLS6D4zk3RTZ9
OTiF89SehyZoawnZeKw/AO539sFtni85L2j6Ux3qyPnM2IZRwwoFjP3/O3Cx
o0QM+VnZlktY51FHyZpBmS0Cqk/5bKS3I49uzBt4UHV+DI8ntPcfYPd3ZV/Q
pt2cv2+s0z68mHP3s7W24XejGc//vLfyZVA0rxdr3+/C7q98z4jOg7j+ap/q
dyP+cPnF9F+FFtqcvw0y1tI9EsX6k8ufXh5b8DOKIiNcjPRO5JN47wPjFnfm
10P/A9hLXYnqtutRJOPHclnT7uziPN487doKea7vWhZu3HtLBF16HtSgK9Jv
SNit0dz3WAG57jZYPqpfBMn9N6NcQreAPof71CRfjmDXR38FjDdoeWj4hz4/
GftEJNXXRnH5TKV43Qe2YYzdH3xTNgwNY+Oh/wLkY5o/Ofe1/sE48ExMwJp5
nBenRQ5trA5h/HJT4K+g6aG02825QfdtIand/dbTakQoPWsIM/e9VkgmXfq8
V7kfyq6H/g6wV/F9v35vKecfM8NPPfXgvPZySPZ6vWDG73u+fSP3MJiNh/1G
kKsZ+soG63xjHFf6dYmYHOct6p+evIj8wjj486tjZtJfWf95M0dTK8fAr3Sy
5Ja57+siWvwkYOziCd/Y9dBfAvarBnumDAnhnOUe0F3nHGfDJv89XeZ+Yiw4
8nRemNUnWhAS2vmFSL8om9GdrcV9iklQtmBw5oxPFGqj1qDrUkzNG5xCr735
xP279v4VGG+T4OG9I9OCGCe/Mrm1O58Y5+vv3h64PoBxwOaFndUTAth46G8B
eWivOaH3lnxgXCW3beSAz+8Zt0Ro5++b+I5x7JepjvU+76jf+xudX5SVUMPa
hV8O2r+jzbKxJ8UjS0hzaPLATFt/dj30z4B9psX4dZrD3jCWtFnjEeLmx3jA
LPV9wyV8GZdOGNXPw9GXjYf9XpDXZw1O7PTHi/HIMrWpx45w3rL0YNmjUA/u
z06aMNs/ypOdL/BOZ8zyUWdf0USJRyfFS0qpeceUppa7Xvz3b+/fwfz5m0M+
G3s84f6fl/7hjQ8fM3aS127udvI+43niUisGnXOnylyBVHM33u9LZXGvCxsK
y2h6xqGvB43v01H35Z1fhJZRjuWTQxq7H7Droz8I+56kdHx469NNxiu7X+xx
yPc69/feZ8/0inZgnOqV69t82JlmZH6Wav6vnB6lNWrqtrhQr496l07b/O/5
uI8mS262m32V1VNjPwfuH/s1VifIbJN35/1BsP8O+nM+HyiXEZFfe+2jOmkO
Z/z/oX/2jlSEkog803ndwKVC3j8E+wGhH3nsled8Efm4vRX1uns5Yz8h9LEf
BvJDyy8mHOjCGfXk0N81tdRoj4icRim/tb3L+41g/yL0X/R2UD8lIu/e8efV
2zM5Yz8k9H8Xj1W8JiJHPzkw6t2hj/kD8tvvJbRCjTlj/yX0Lzw0zPksIs93
fTY5vRNnzH/Qj7Xu+iVBRD75oLpUjRvvX4L9oNAfuvXx/TIR+fE1+WUS0zlj
Pyn0sb8J8m/jzv0cFsn7m6DeH/q+/XK2yYvIe3cb5TndkDP2r0K/qfL03Eki
8s05X+xXiXHGfljoL4sYPmipiBz9ANnv3b4fAfr4fkNe6iambjGVM/bfQj/5
3PbEAyLyGUfvjXYK5/1S4H9Af9Su5re2IvJTG+Z3fribM/YDQ3/f/Nuut0Xk
YZPTsv2beT8V7CeGPvarQd6v14nPkdc4Yz8G9DvVJWmFisi3Fw28nzuJM/Yv
Q3+18OiUdBH5s+D3J/+E8v4r2A8N/WtestI1InL0c2S/d/t+EejDf4Z87sk6
VcVG3p8F+6+hP85IO2KYiNxW99rAuVc5w/+H/qElNZ7TReTRM6Y3aCpzxn5w
6NPwKxdWicgH9o1NMPzO+7lgPzn0sf8Q8t0VB99a7eCM/TLQ10qKVrcQkb8K
7+N6pZ73e8H+dejffrNf0UlEXv/U2/y5C2fsh4d+vkvvLg9F5OjHyX7v9v08
0Mf6FXLHneWT477y/jDYfw/94ytXf4kUkcfPdZIq2coZ62/of1MsuZ8rIh8u
P6Fc7DfvH4N+ANDvLX7B+k8tl++pDfs5wJkz+glAH/tJIfcTGHtOUOKM/UzQ
f/AxZK6iiLx5q0x/Wxvejwb9C6CfNDly5jERuUv/dTE+b3h/GvRDgL5pUY/a
RyLy0ZFOzmkFvF8N+ilAv+ODFb7RIvL3tuGrJQZyRj8G6Lvq2u1vkudyDTUJ
yemreb8b9HOA/ti+wROURORZdctCdp7k/W3QDwL6geGditeLyA97nz3r6M37
3aCfBPQ1zy54ai0ilzD+stA/m/e/QX8K6OfNPbnbU0R+Z4RYh9x+nNHfAvrH
aj+OSBCRT0meFyClzvvnoD8G9Hu9akjvJCIPvmx5TPUY75eDfhvQd/9v5u2J
InKdVe9nGHry/jno5wH96cMO6+iKyMvE66ovp/F+OugHAv0fCb4DbEXkpwOm
+ZAUZ/Qfgf62S5VCHxF5/8MH9xUv5P140O8E+r+WT3RJE5E/V/YeP+AQ77+D
/irQRz0c5PPyywoXPuH9eHD+A/TlPzzvMV1ELrg7/olpIu/Pg/M6of/yYEHo
ThG5wSZj/ZuSnHE+J/QXjh9t6ygij8vZtdj/b3+G9v4CwtmLOv0Q6cfQ6BF4
YrhIPwaFwbPrLET6Maxy8jOLEunHYN4yqVRRpB+D237P/06K9GP4mqmYFSfS
j6FE88EWZZF+DH2/Dok/K9KPQXXazXWpIv0YgleNu24k0o+h38QRjrIi/Rj0
peVOfxfpx+Bb1fvIYZF+DB3jupiMEunH4L7/z6enIv0Y1KYVenQR6ccQWPVi
XOgq3o+hur5PS3eRfgxTzpQJvonx/j61i+bNPXRdn/8/Ee9u7+fD4tft/XxY
/Lq9nw+LR7f38wGjn4/q5df9Dpn/7/mp6010xSbIcX3IzY/OL15pyc9XZfGW
dlaTSp6mbcPPW4UcHHQmTHDPgZ+/CjnY67hd1z5X+XmskIM11950+nKbn88K
ORj9FnBeK+T/Ms4nAeN8EjDOJ2Hr+/bzScDsfJJ2xvkkbH3Zfj4JGOeTgHE+
CRj9lFg8pL1/EotftPdPAqN/0tOkw5uWL/zf82j1dnQoOvWE1w9DPuTO7C8q
[truncated: 5,252,488 more chars]
